# Supplementary material for: Large-magnitude (VEI ≥ 7) ‘wet’ explosive silicic eruption preserved a Lower Miocene habitat at the Ipolytarnóc Fossil Site, North Hungary
Source: Sci Rep. 2022 Jun 13;12:9743. doi: 10.1038/s41598-022-13586-3 (PMC9192734; doi:10.1038/s41598-022-13586-3)
Supplement: Supplementary file 1 — Supplementary Information 1A. [file 41598_2022_13586_MOESM1_ESM.xlsx]

## Sheet: data
sample	kcode	SiO2	Al2O3	FeO	Na2O	K2O	SiO2/Al2O3	Na2O/K2O
sp1	UnitA	86.98	7.78	0.66	1.07	3.5	11.1799	0.305714
sp2	UnitA	87.36	7.8	0.55	0.88	3.42	11.2	0.25731
sp3	UnitA	86.98	7.89	0.76	0.78	3.59	11.0241	0.21727
sp4	UnitA	87.04	7.81	0.68	0.86	3.6	11.1447	0.238889
sp5	UnitA	87.34	7.68	0.63	0.77	3.58	11.3724	0.215084
sp6	UnitA	87.07	7.71	0.7	0.89	3.63	11.2931	0.245179
sp7	UnitA	86.91	7.83	0.63	1.07	3.55	11.0996	0.301408
sp8	UnitA	86.48	7.86	0.6	1.36	3.69	11.0025	0.368564
sp9	UnitA	86.5	7.69	0.65	1.5	3.66	11.2484	0.409836
sp12	UnitC	86.89	8.08	0.69	0.88	3.47	10.7537	0.253602
sp13	UnitC	86.25	8.47	1.09	0.98	3.21	10.183	0.305296
sp14	UnitC	87.11	7.76	0.6	1.01	3.51	11.2255	0.287749
sp15	UnitC	86.87	7.93	0.62	0.9	3.68	10.9546	0.244565
sp16	UnitC	86.68	7.97	0.64	1.21	3.5	10.8758	0.345714
sp17	UnitC	86.78	8.05	0.69	1.19	3.29	10.7801	0.361702
