# Supplementary material for: Large-magnitude (VEI ≥ 7) ‘wet’ explosive silicic eruption preserved a Lower Miocene habitat at the Ipolytarnóc Fossil Site, North Hungary
Source: Sci Rep. 2022 Jun 13;12:9743. doi: 10.1038/s41598-022-13586-3 (PMC9192734; doi:10.1038/s41598-022-13586-3)
Supplement: Supplementary file 2 — Supplementary Information 1B. [file 41598_2022_13586_MOESM2_ESM.xlsx]

## Sheet: UnitA
#	%Areafraction of glass	vesicularity %areafraction of voids
1	92.165	7.835
2	60.341	39.659			0											vesicularity % area fraction of voids
3	47.17	52.83			10											Bin	Frequency	Cumulative %	Bin	Frequency	Cumulative %
4	24.255	75.745			20											0	0	0	70	26	0.226087
5	38.75	61.25			30											10	2	0.0173913	80	23	0.426087
6	69.231	30.769			40											20	5	0.0608696	50	19	0.591304
7	46.341	53.659			50											30	9	0.13913	60	18	0.747826
8	50.709	49.291			60											40	12	0.243478	40	12	0.852174
9	39.269	60.731			70											50	19	0.408696	30	9	0.930435
10	71.826	28.174			80											60	18	0.565217	20	5	0.973913
11	70.52	29.48			90											70	26	0.791304	10	2	0.991304
12	58.403	41.597			100											80	23	0.991304	90	1	1
13	78.079	21.921														90	1	1	0	0	1
14	57.149	42.851														100	0	1	100	0	1
15	80.019	19.981														More	0	1	More	0	1
16	46.069	53.931
17	67.592	32.408
18	50.609	49.391			vesicularity %areafraction of voids
19	34.042	65.958
20	59.095	40.905			Mean	52.8425
21	31.227	68.773			Standard Error	1.73464
22	67.118	32.882			Median	55.061
23	42.989	57.011			Mode	#N/A
24	61.596	38.404			Standard Deviation	18.6019
25	67.796	32.204			Sample Variance	346.031
26	55.667	44.333			Kurtosis	-0.645493
27	41.581	58.419			Skewness	-0.531467
28	41.327	58.673			Range	73.974
29	65.636	34.364			Minimum	7.456
30	37.599	62.401			Maximum	81.43
31	28.35	71.65			Sum	6076.89
32	25.392	74.608			Count	115
33	32.599	67.401			Confidence Level(95.0%)	3.4363
34	27.301	72.699
35	18.57	81.43
36	28.089	71.911
37	45.041	54.959
38	25.805	74.195
39	29.716	70.284
40	47.485	52.515
41	43.965	56.035
42	39.79	60.21
43	52.847	47.153
44	49.206	50.794
45	59.213	40.787
46	36.601	63.399
47	34.401	65.599
48	25.785	74.215
49	44.939	55.061
50	20.355	79.645
51	45.147	54.853
52	66.511	33.489
53	34.472	65.528
54	38.253	61.747
55	57.318	42.682
56	29.061	70.939
57	27.352	72.648
58	34.107	65.893
59	31.782	68.218
60	39.043	60.957
61	55.083	44.917
62	28.357	71.643
63	65.848	34.152
64	75.223	24.777
65	85.264	14.736
66	72.743	27.257
67	32.418	67.582
68	29.239	70.761
69	66.477	33.523
70	41.178	58.822
71	51.24	48.76
72	54.587	45.413
73	37.315	62.685
74	52.205	47.795
75	41.643	58.357
76	72.001	27.999
77	34.262	65.738
78	57.171	42.829
79	51.912	48.088
80	34.648	65.352
81	23.479	76.521
82	30.2	69.8
83	79.522	20.478
84	92.544	7.456
85	69.575	30.425
86	75.767	24.233
87	23.795	76.205
88	49.28	50.72
89	84.281	15.719
90	55.293	44.707
91	21.921	78.079
92	37.168	62.832
93	75.194	24.806
94	81.99	18.01
95	26.566	73.434
96	30.767	69.233
97	44.984	55.016
98	27.311	72.689
99	33.588	66.412
100	36.699	63.301
101	52.261	47.739
102	48.628	51.372
103	85.377	14.623
104	65.482	34.518
105	33.724	66.276
106	27.992	72.008
107	30.228	69.772
108	20.603	79.397
109	53.777	46.223
110	57.351	42.649
111	40.511	59.489
112	30.437	69.563
113	20.037	79.963
114	22.41	77.59
115	22.886	77.114

## Sheet: UnitC
#	%Areafraction of glass	vesicularity %areafraction of voids													vesicularity % area fraction of voids
1	34.212	65.788	10	0											Bin	Frequency	Cumulative %	Bin	Frequency	Cumulative %
2	31.223	68.777	10	10											0	0	0	70	14	0.466667
3	22.571	77.429	10	20											10	0	0	80	8	0.733333
4	27.364	72.636	10	30											20	0	0	60	6	0.933333
5	37.197	62.803	10	40											30	0	0	50	1	0.966667
6	40.873	59.127	10	50											40	0	0	90	1	1
7	25.094	74.906	10	60											50	1	0.0333333	0	0	1
8	19.548	80.452	10	70											60	6	0.233333	10	0	1
9	50.448	49.552	10	80											70	14	0.7	20	0	1
10	31.466	68.534	10	90											80	8	0.966667	30	0	1
11	23.229	76.771	10	100											90	1	1	40	0	1
12	35.895	64.105	10												100	0	1	100	0	1
13	25.544	74.456	10												More	0	1	More	0	1
14	45.462	54.538	10
15	40.284	59.716	10
16	36.004	63.996	10
17	44.692	55.308	10
18	36.98	63.02	10			vesicularity %areafraction of voids
19	40.653	59.347	10
20	38.432	61.568	10			Mean	66.0189
25	40.494	59.506	10			Standard Error	1.40148
33	35.858	64.142	10			Median	64.776
34	38.081	61.919	10			Mode	#N/A
35	32.591	67.409	10			Standard Deviation	7.67624
36	34.084	65.916	10			Sample Variance	58.9247
37	20.238	79.762	10			Kurtosis	-0.422973
38	29.121	70.879	10			Skewness	0.127609
41	39.627	60.373	10			Range	30.9
42	27.578	72.422	10			Minimum	49.552
46	34.59	65.41	10			Maximum	80.452
			10			Sum	1980.57
			10			Count	30
			10			Confidence Level(95.0%)	2.86636
			10
			10
			10
			10
			10
			10
			10
			10
			10
			10
			10
			10
			10

## Sheet: size vs vesicularity
UnitA
#	clast size*µm	vesicularity % area fraction of voids			UnitA	UnitC
1	149.427	7.835
2		39.659
3	173.327	52.83
4		75.745
5	264.283	61.25
6	120.708	30.769
7	168.437	53.659
8	489.423	49.291
9	277.356	60.731
10	133.604	28.174
11	121.633	29.48
12	99.7292	41.597
13	94.7684	21.921
14	109.377	42.851
15	100.241	19.981
16	292.819	53.931
17	220.22	32.408
18	160.925	49.391
19	169.888	65.958
20	142.5	40.905
21	166.198	68.773
22	121.888	32.882
23	120.527	57.011
24	131.282	38.404
25	146.521	32.204
26	95.6451	44.333
27	388.426	58.419
28	361.943	58.673
29	246.302	34.364
30		62.401
31		71.65
32		74.608
33	590.765	67.401
34		72.699
35		81.43
36	706.245	71.911
37		54.959
38	492.169	74.195
39	548.092	70.284
40	732.601	52.515
41	362.017	56.035
42	698.101	60.21
43	666.442	47.153
44	537.244	50.794
45	331.125	40.787
46	584.371	63.399
47	325.357	65.599
48	338.194	74.215
49	124.699	55.061
50	358.982	79.645
51	317.681	54.853
52	107.217	33.489
53	259.783	65.528
54	557.908	61.747
55	354.659	42.682
56	922.223	70.939
57		72.648
58		65.893
59		68.218
60	257.342	60.957
61	554.329	44.917
62		71.643
63	264.282	34.152
64	284.489	24.777
65	168.621	14.736
66	149.117	27.257
67	1150.61	67.582
68		70.761
69	137.203	33.523
70	1176.17	58.822
71	135.9	48.76
72	187.521	45.413
73	675.16	62.685
74	372.388	47.795
75	480.977	58.357
76	122.77	27.999
77	257.115	65.738
78	480.494	42.829
79	314.393	48.088
80		65.352
81		76.521
82	244.176	69.8
83	78.2029	20.478
84		7.456
85	121.192	30.425
86	124.112	24.233
87		76.205
88		50.72
89	152.988	15.719
90		44.707
91		78.079
92	533.975	62.832
93	206.541	24.806
94	124.392	18.01
95		73.434
96		69.233
97	264.191	55.016
98		72.689
99	1060.93	66.412
100	1181.17	63.301
101	308.606	47.739
102	180.726	51.372
103	157.444	14.623
104	262.877	34.518
105		66.276
106	322.687	72.008
107	739.48	69.772
108	871.408	79.397
109	223.708	46.223
110	189.876	42.649
111	409.743	59.489
112	573.219	69.563
113		79.963
114	780.276	77.59
115		77.114
*Clast size is given as the side of equivalent rectangle of the clast in µm.
