# Supplementary material for: Large-magnitude (VEI ≥ 7) ‘wet’ explosive silicic eruption preserved a Lower Miocene habitat at the Ipolytarnóc Fossil Site, North Hungary
Source: Sci Rep. 2022 Jun 13;12:9743. doi: 10.1038/s41598-022-13586-3 (PMC9192734; doi:10.1038/s41598-022-13586-3)
Supplement: Supplementary file 4 — Supplementary Information 2A. [file 41598_2022_13586_MOESM4_ESM.xlsx]

## Sheet: EMPA data
Sample#	Section location	Lab	Date EMP	SiO2	TiO2	Al2O3	FeO	MnO	MgO	CaO	Na2O	K2O	P2O5	F	SO3	Cl	O=F,Cl	Total	Original total
EGER_TUFAB_1	Eger, Tuff Quarry	GEOMAR	2021-02-22	77.1421	0.0430577	12.7329	0.894966	0.00954871	0.0833666	0.997522	3.10414	4.80207	0.00539118	0.170216	0	0.111526	-0.0968024	100	96.3481
EGER_TUFAB_1	Eger, Tuff Quarry	GEOMAR	2021-02-22	77.241	0.0715773	12.8392	0.887261	0	0.0781002	1.03388	2.6029	5.09266	0.0335527	0.0811961	0	0.0939928	-0.0553693	100	95.5711
EGER_TUFAB_1	Eger, Tuff Quarry	GEOMAR	2021-02-22	77.0821	0.00836201	12.9285	0.852384	0.0533561	0.0619301	1.04461	2.757	5.11252	0.0265771	0	0	0.0938484	-0.0211489	100	95.3969
EGER_TUFAB_1	Eger, Tuff Quarry	GEOMAR	2021-02-22	77.2868	0.0687301	12.6659	0.982855	0.05673	0.0374686	1.04966	2.8319	4.93993	0	0.00208566	0	0.101765	-0.0238112	100	95.8928
EGER_TUFAB_1	Eger, Tuff Quarry	GEOMAR	2021-02-22	77.297	0.0582867	12.4453	0.76651	0.0391484	0.0683033	1.05596	2.82032	5.27668	0.0413715	0.0684311	0.0135015	0.100731	-0.051513	100	95.2784
EGER_TUFAB_1	Eger, Tuff Quarry	GEOMAR	2021-02-22	77.4834	0.0319994	12.8292	0.806365	0.0747163	0.0733226	0.979752	2.04845	5.55424	0.0223918	0.0164165	0.0309554	0.0718546	-0.0231048	100	95.0261
EGER_TUFAB_1	Eger, Tuff Quarry	GEOMAR	2021-02-22	76.7402	0.0696987	12.9228	1.01316	0	0.0454188	1.04417	2.36814	5.65388	0.0194997	0.0333916	0.0326723	0.0916377	-0.0347104	100	95.8325
EGER_TUFAB_1	Eger, Tuff Quarry	GEOMAR	2021-02-22	77.9807	0.100156	12.3013	0.856681	0.0613753	0.0592829	1.02393	2.3452	5.16809	0.00275043	0	0.0379989	0.0807568	-0.0181987	100	95.1522
EGER_TUFAB_1	Eger, Tuff Quarry	GEOMAR	2021-02-22	77.0967	0.0571207	12.6972	1.01541	0	0.0712338	1.0533	2.92319	4.95799	0.0162472	0.0770626	0.00350777	0.0819047	-0.0509048	100	96.1556
EGER_TUFAB_1	Eger, Tuff Quarry	GEOMAR	2021-02-22	77.4034	0.0591662	12.628	0.849947	0.0938613	0.0571782	1.06055	2.54948	5.14681	0	0.0769768	0.031501	0.0975922	-0.0544039	100	95.3534
EGER_TUFAB_1	Eger, Tuff Quarry	GEOMAR	2021-02-22	77.0922	0.0376055	12.7438	0.824171	0.0834402	0.068939	1.0818	2.83484	5.13889	0.00322554	0.0420829	0.00240314	0.0830951	-0.0364448	100	96.4762
EGER_TUFAB_1	Eger, Tuff Quarry	GEOMAR	2021-02-22	77.1592	0.0679007	12.5176	0.813135	0.131464	0.0502509	1.07242	2.76994	5.26902	0.0544586	0.0384393	0	0.0933736	-0.0372269	100	95.9956
EGER_TUFAB_1	Eger, Tuff Quarry	GEOMAR	2021-02-22	77.085	0.0640451	12.8009	1.04133	0.0402812	0.0555803	1.0974	2.80002	4.89764	0.00546359	0.0147421	0.0118139	0.118674	-0.0329506	100	96.3229
EGER_TUFAB_1	Eger, Tuff Quarry	GEOMAR	2021-02-22	77.0588	0.0475359	12.6325	0.879281	0.0921858	0.0506516	0.974279	2.62938	5.54631	0.0087005	0.00487371	0.00895846	0.0884579	-0.0219863	100	96.4357
EGER_TUFAB_1	Eger, Tuff Quarry	GEOMAR	2021-02-22	77.4447	0.054778	12.6185	0.822937	0.0226778	0.0394633	0.965252	2.6599	5.27568	0.0247008	0	0	0.0920967	-0.0207542	100	95.6882
EGER_TUFAB_1	Eger, Tuff Quarry	GEOMAR	2021-02-22	76.9837	0.0440164	13.0016	0.780745	0.100923	0.0634465	1.10337	2.46778	5.37194	0.0147353	0	0	0.0874084	-0.0196977	100	96.2122
EGER_TUFAB_1	Eger, Tuff Quarry	GEOMAR	2021-02-22	77.1998	0.0348262	12.4833	1.00791	0.0539979	0.0476789	1.07447	2.86237	5.14667	0.0115744	0	0	0.0999162	-0.0225163	100	95.5592
EGER_TUFAB_1	Eger, Tuff Quarry	GEOMAR	2021-02-22	77.2536	0.0386873	12.8393	0.894032	0.0744313	0.0512823	1.08861	2.31355	5.34921	0	0.0167601	0.0245582	0.0813607	-0.0253917	100	96.0617
EGER_TUFAB_1	Eger, Tuff Quarry	GEOMAR	2021-02-22	77.1977	0.0747143	12.5523	1.06548	0	0.0947459	1.14217	2.67469	5.09843	0	0.00876128	0.0150476	0.102844	-0.026865	100	95.8764
EGER_TUFAB_1	Eger, Tuff Quarry	GEOMAR	2021-02-22	77.0774	0.0466444	12.7888	0.932739	0.0905265	0.10033	1.0427	2.75102	5.03313	0	0.105787	0	0.0973459	-0.0664791	100	96.3254
EGER_TUFAB_1	Eger, Tuff Quarry	GEOMAR	2021-02-22	77.1201	0.0389416	12.87	0.930793	0	0.10602	1.03428	2.6394	5.19327	0	0	0	0.086785	-0.0195572	100	96.4424
EGER_TUFAB_1	Eger, Tuff Quarry	GEOMAR	2021-02-22	77.0187	0.0534362	12.6486	0.859222	0.101558	0.042793	1.07915	2.70097	5.36314	0.0104553	0.0188534	0.0312532	0.102919	-0.0311313	100	96.0038
EGER_HOM_1	Eger, Homok street, "Wind" Ignimbrite	GEOMAR	2021-02-23	77.7581	0.0452619	12.2937	0.859798	0.106038	0.0463561	0.701331	2.69589	5.40063	0.000560679	0.0297871	0.00499986	0.0903979	-0.0329133	100	95.3431
EGER_HOM_1	Eger, Homok street, "Wind" Ignimbrite	GEOMAR	2021-02-23	77.1959	0.0593386	12.7357	1.07294	0.000526448	0.0886905	0.932204	2.53852	5.28576	0	0	0.0134194	0.099352	-0.0223892	100	94.9762
EGER_HOM_1	Eger, Homok street, "Wind" Ignimbrite	GEOMAR	2021-02-23	76.8593	0.0648358	12.4717	0.967195	0.00361819	0.0568484	0.736688	3.1686	5.57446	0	0	0.0215286	0.0971469	-0.0218922	100	96.7334
EGER_HOM_1	Eger, Homok street, "Wind" Ignimbrite	GEOMAR	2021-02-23	77.3997	0.0327818	12.9904	0.775852	0.00612028	0.00561524	0.720249	2.57431	5.40598	0	0	0.00710568	0.105712	-0.0238223	100	94.7669
EGER_HOM_1	Eger, Homok street, "Wind" Ignimbrite	GEOMAR	2021-02-23	77.5603	0.031354	12.8403	0.896646	0.026087	0.0229295	0.853731	2.29788	5.32942	0.0240249	0.0546534	0.0073698	0.101103	-0.0457957	100	92.7663
EGER_HOM_1	Eger, Homok street, "Wind" Ignimbrite	GEOMAR	2021-02-23	77.1184	0.0574767	12.9122	0.976256	0	0.0591599	0.801249	2.71377	5.24086	0.0435768	0	0	0.0994517	-0.0224116	100	95.6982
EGER_HOM_1	Eger, Homok street, "Wind" Ignimbrite	GEOMAR	2021-02-23	76.8251	0.0451435	12.6518	0.902641	0.0510232	0.0463166	0.681003	2.93631	5.74186	0.00949773	0	0.0363355	0.0941251	-0.0212113	100	93.4869
EGER_HOM_1	Eger, Homok street, "Wind" Ignimbrite	GEOMAR	2021-02-23	76.2177	0.0403937	12.8807	1.03552	0.0358548	0.0278525	0.763631	2.99034	5.85411	0.0278024	0.0640035	0.0198389	0.08934	-0.0470818	100	93.4324
EGER_HOM_1	Eger, Homok street, "Wind" Ignimbrite	GEOMAR	2021-02-23	76.6866	0.0312149	12.6914	0.885394	0.103496	0.0471405	0.751708	2.88956	5.79233	0	0.0667093	0	0.106423	-0.0520707	100	93.2403
EGER_HOM_1	Eger, Homok street, "Wind" Ignimbrite	GEOMAR	2021-02-23	76.9971	0.0590456	12.8636	0.869046	0.104703	0.0142126	0.7142	2.56029	5.71994	0.00833332	0	0.0144385	0.0969523	-0.0218484	100	93.2161
EGER_HOM_1	Eger, Homok street, "Wind" Ignimbrite	GEOMAR	2021-02-23	76.5048	0.0305171	12.8955	1.03499	0.0183626	0.0563202	0.869742	2.77484	5.69472	0	0.0510072	0.0132284	0.100015	-0.0440153	100	93.1241
EGER_HOM_1	Eger, Homok street, "Wind" Ignimbrite	GEOMAR	2021-02-23	76.5856	0.00509575	12.8684	0.872458	0.0896229	0.0658791	0.671627	2.78079	5.94539	0.0230643	0	0.0159219	0.0982355	-0.0221376	100	93.6145
EGER_HOM_1	Eger, Homok street, "Wind" Ignimbrite	GEOMAR	2021-02-23	77.4682	0.068586	12.6483	0.800142	0.0147556	0.0399448	0.697894	2.47917	5.67518	0.0256361	0	0.0135137	0.0887448	-0.0199988	100	94.2016
EGER_HOM_1	Eger, Homok street, "Wind" Ignimbrite	GEOMAR	2021-02-23	76.6575	0.0302711	13.1401	0.873023	0.0343227	0.0363031	0.698148	2.81024	5.63465	0.00388286	0	0	0.105317	-0.0237335	100	92.9415
EGER_HOM_1	Eger, Homok street, "Wind" Ignimbrite	GEOMAR	2021-02-23	76.2535	0.0981334	13.0519	1.14844	0.00952412	0.0541022	1.02367	2.88824	5.33511	0.0375653	0	0.012021	0.113378	-0.0255499	100	95.5468
EGER_HOM_1	Eger, Homok street, "Wind" Ignimbrite	GEOMAR	2021-02-23	76.1844	0.0372977	13.3376	0.882256	0.0692891	0.0147306	0.719977	2.9335	5.64713	0.0478132	0.061555	0	0.116657	-0.0522067	100	94.3872
EGER_HOM_1	Eger, Homok street, "Wind" Ignimbrite	GEOMAR	2021-02-23	77.2314	0.0184261	12.6552	0.926021	0.0616452	0.0709408	0.712091	2.76831	5.46221	0	0	0.0123361	0.105075	-0.0236789	100	93.9245
EGER_HOM_1	Eger, Homok street, "Wind" Ignimbrite	GEOMAR	2021-02-23	76.8087	0.0378368	13.1514	0.874753	0.0430704	0.0482106	0.706046	2.61568	5.56279	0.0238153	0.123211	0	0.0728184	-0.0682882	100	93.3356
EGER_HOM_1	Eger, Homok street, "Wind" Ignimbrite	GEOMAR	2021-02-23	76.9605	0.0518505	12.6043	0.969828	0.0806443	0.0215378	0.676039	2.77771	5.72191	0.0422646	0	0	0.120613	-0.0271803	100	94.9851
EGER_HOM_1	Eger, Homok street, "Wind" Ignimbrite	GEOMAR	2021-02-23	77.07	0.037797	13.0073	0.894136	0.0097391	0	0.678145	2.49092	5.7194	0	0	0	0.119397	-0.0269063	100	92.411
EGER_HOM_1	Eger, Homok street, "Wind" Ignimbrite	GEOMAR	2021-02-23	77.0339	0	12.6314	0.991736	0.0150423	0.0472345	0.665442	2.80521	5.67767	0.0295115	0.0701623	0.0107688	0.0664298	-0.0445121	100	95.0653
EGER_HOM_1	Eger, Homok street, "Wind" Ignimbrite	GEOMAR	2021-02-23	77.4663	0.0170591	12.5456	0.80497	0.0864177	0.0165803	0.665988	2.81695	5.4732	0.00790486	0.0398128	0	0.0981174	-0.0388742	100	95.698
EGER_WIND_1	Eger, Wind Quarry	GEOMAR	2021-02-23	76.7528	0.0360452	12.9597	1.00736	0.0183229	0.0329514	0.754704	3.31459	4.98299	0.0127363	0.0518455	0.0139912	0.108284	-0.0462316	100	96.0546
EGER_WIND_1	Eger, Wind Quarry	GEOMAR	2021-02-23	76.9223	0.0245844	12.7792	0.952549	0	0.0297008	0.760591	3.1141	5.34302	0	0	0	0.0953874	-0.0214958	100	95.233
EGER_WIND_1	Eger, Wind Quarry	GEOMAR	2021-02-23	77.2009	0.0251327	12.3949	0.889702	0.0823816	0.0489963	0.732642	3.2564	5.29577	0	0	0	0.0944905	-0.0212936	100	95.531
EGER_WIND_1	Eger, Wind Quarry	GEOMAR	2021-02-23	77.4696	0.0197471	12.5778	0.952452	0.0482581	0.0123736	0.704091	3.10388	5.03373	0	0	0	0.100835	-0.0227233	100	95.7352
EGER_WIND_1	Eger, Wind Quarry	GEOMAR	2021-02-23	77.5921	0.043536	12.3129	0.83862	0	0.0380721	0.759149	2.97495	5.32364	0	0.0330958	0.0140001	0.108252	-0.0383299	100	94.8761
EGER_WIND_1	Eger, Wind Quarry	GEOMAR	2021-02-23	76.9463	0.05915	12.5898	1.02111	0.0574724	0.0517496	0.94344	3.18415	5.02425	0.0297591	0	0.00171124	0.117673	-0.0265178	100	95.3502
EGER_WIND_1	Eger, Wind Quarry	GEOMAR	2021-02-23	77.525	0.0151055	12.9537	1.00885	0.0590667	0.0459034	0.724973	2.58761	4.98479	0.0151722	0.00314743	0	0.100708	-0.0240201	100	95.3159
EGER_WIND_1	Eger, Wind Quarry	GEOMAR	2021-02-23	76.7629	0.0355627	12.9313	0.90612	0.0525718	0.0275502	0.743406	3.03794	5.37667	0.0305041	0.0414488	0	0.0922272	-0.0382357	100	95.2983
EGER_WIND_1	Eger, Wind Quarry	GEOMAR	2021-02-23	77.4436	0.0630492	12.8985	0.742133	0.0683666	0.0649329	0.721674	2.74119	5.15773	0.0153537	0	0.00195182	0.10524	-0.0237161	100	94.4906
EGER_WIND_1	Eger, Wind Quarry	GEOMAR	2021-02-23	77.1232	0.0349596	12.674	0.763067	0.0580895	0.0675052	0.702183	3.29458	5.19998	0	0.00812004	0	0.100382	-0.0260402	100	96.0586
EGER_WIND_1	Eger, Wind Quarry	GEOMAR	2021-02-23	77.1486	0.0379919	13.041	1.1381	0.00271555	0.0382092	0.782026	2.75264	4.96598	0.00285018	0	0.0033932	0.111656	-0.025162	100	95.7448
EGER_WIND_1	Eger, Wind Quarry	GEOMAR	2021-02-23	77.4431	0.0358428	12.5981	0.909812	0.0995629	0.0301242	0.746506	2.98908	5.02602	0	0.0642139	0.00214995	0.106604	-0.0510608	100	95.6179
EGER_WIND_1	Eger, Wind Quarry	GEOMAR	2021-02-23	76.8749	0.0667786	12.6532	1.13527	0	0.136123	1.01836	3.06984	4.93884	0.00570939	0	0.00405807	0.125183	-0.0282102	100	95.8978
EGER_WIND_1	Eger, Wind Quarry	GEOMAR	2021-02-23	77.3927	0.0714933	12.883	0.944506	0.0647194	0.0151606	0.6883	2.59784	5.1946	0.00802824	0.0767357	0.0169625	0.100977	-0.0550651	100	94.8711
EGER_WIND_1	Eger, Wind Quarry	GEOMAR	2021-02-23	77.3751	0.0577557	12.685	0.774428	0.0167916	0	0.738093	2.99346	5.25736	0.0211357	0	0.00690795	0.0954169	-0.0215024	100	95.2857
EGER_WIND_1	Eger, Wind Quarry	GEOMAR	2021-02-23	77.4128	0.0265385	13.172	0.966863	0	0.0872544	0.714108	2.45243	5.062	0.00631337	0	0.0246864	0.0967464	-0.021802	100	95.2044
EGER_WIND_1	Eger, Wind Quarry	GEOMAR	2021-02-23	77.0579	0.0822856	12.5487	1.19329	0.0515829	0.0901189	0.926589	2.90597	5.02359	0	0	0.0349913	0.109632	-0.0247058	100	96.3498
EGER_WIND_1	Eger, Wind Quarry	GEOMAR	2021-02-23	77.2174	0.0253758	12.7919	0.817733	0.0368754	0.0455599	0.677947	3.11703	5.20011	0.00404532	0	0.00190572	0.0828174	-0.0186631	100	95.9989
EGER_WIND_1	Eger, Wind Quarry	GEOMAR	2021-02-23	76.6356	0.0425891	13.1667	0.839691	0	0.0525425	0.747454	3.12442	5.26552	0	0.0932947	0	0.0921806	-0.0600551	100	95.3967
EGER_WIND_1	Eger, Wind Quarry	GEOMAR	2021-02-23	76.5515	0.040712	13.1447	0.92911	0.0569346	0.0255393	0.718891	3.10206	5.34727	0	0	0	0.107467	-0.0242178	100	94.143
EGER_WIND_1	Eger, Wind Quarry	GEOMAR	2021-02-23	76.9626	0.0442062	12.8661	0.8681	0.000632797	0.0233347	0.764614	3.08815	5.3102	0.00346533	0	0	0.0886393	-0.0199751	100	94.8171
EGER_PB_1	Eger, Paintball field	GEOMAR	2021-02-24	77.8333	0.0287383	12.4302	0.76304	0.021111	0.0328661	0.93598	2.33941	5.46701	0.00638212	0	0.0288237	0.146097	-0.0329234	100	95.211
EGER_PB_1	Eger, Paintball field	GEOMAR	2021-02-24	77.0164	0.0449383	12.9528	0.930039	0	0.058115	1.11018	2.61073	5.15047	0	0	0.0183072	0.139468	-0.0314293	100	95.7596
EGER_PB_1	Eger, Paintball field	GEOMAR	2021-02-24	77.348	0.0469709	12.6597	0.935434	0.0892551	0.0702371	0.931204	2.31424	5.47697	0	0	0.0307711	0.125397	-0.0282585	100	95.0085
EGER_PB_1	Eger, Paintball field	GEOMAR	2021-02-24	76.4291	0.0687463	13.0955	1.12377	0.0150766	0.0413156	0.823822	3.08674	5.19391	0.0375428	0	0	0.109135	-0.0245938	100	95.512
EGER_PB_1	Eger, Paintball field	GEOMAR	2021-02-24	77.2403	0.0283313	12.5635	0.835863	0.0930783	0.0163711	0.943907	2.57631	5.57971	0.00515599	0	0.0127549	0.135178	-0.0304626	100	95.9408
EGER_PB_1	Eger, Paintball field	GEOMAR	2021-02-24	77.2383	0.0328879	12.584	0.911628	0.0713859	0.0429009	0.894689	2.46754	5.63496	0	0.0155864	0.0189496	0.120942	-0.0338172	100	96.2375
EGER_PB_1	Eger, Paintball field	GEOMAR	2021-02-24	77.3659	0.0335145	12.5765	0.81804	0	0.0129933	0.859268	2.71563	5.49676	0.0144888	0	0.00438527	0.132254	-0.0298036	100	95.3417
EGER_PB_1	Eger, Paintball field	GEOMAR	2021-02-24	76.9157	0.0183483	12.686	0.899433	0.0131602	0.0185171	1.05134	2.77574	5.46234	0.0264915	0.0542075	0	0.131017	-0.0523492	100	95.7431
EGER_PB_1	Eger, Paintball field	GEOMAR	2021-02-24	76.9716	0.0207532	12.6861	0.745293	0.0682882	0.0378924	0.873637	2.74121	5.7264	0.00985875	0	0.00787376	0.143323	-0.032298	100	95.1848
EGER_PB_1	Eger, Paintball field	GEOMAR	2021-02-24	76.8603	0.0372911	12.7672	0.864707	0.108337	0.0475446	0.891385	2.97221	5.28473	0.0263598	0.0219364	0.017382	0.141817	-0.0411951	100	96.6432
EGER_PB_1	Eger, Paintball field	GEOMAR	2021-02-24	77.3362	0.0427301	12.4981	0.836315	0.081226	0.0600723	0.872969	2.70684	5.43335	0	0.0433411	0.0161817	0.117409	-0.0447073	100	97.1364
EGER_PB_1	Eger, Paintball field	GEOMAR	2021-02-24	76.9769	0.0478052	12.9115	0.848957	0.0875469	0.0363117	0.892123	2.7089	5.32293	0.00677681	0.103763	0	0.129229	-0.0728118	100	97.4335
EGER_PB_1	Eger, Paintball field	GEOMAR	2021-02-24	77.4946	0.0523489	12.6348	0.715976	0.051241	0.0252503	0.884553	2.51083	5.50621	0	0	0.0298673	0.121815	-0.0274513	100	95.8216
EGER_PB_1	Eger, Paintball field	GEOMAR	2021-02-24	77.9985	0.0419897	12.3874	0.751115	0.042059	0.0270533	0.894621	2.40185	5.35018	0	0	0.00519605	0.129191	-0.0291134	100	96.5311
EGER_PB_1	Eger, Paintball field	GEOMAR	2021-02-24	77.3449	0.0378081	12.5383	0.858379	0.0664594	0.0190295	0.922458	2.6769	5.42691	0.0114509	0	0	0.125746	-0.0283372	100	96.4499
EGER_PB_1	Eger, Paintball field	GEOMAR	2021-02-24	77.4034	0.0651081	12.5043	0.776485	0.0686206	0.00615917	0.874618	2.74316	5.40621	0.0102574	0.00993602	0.0335346	0.13214	-0.0339616	100	96.6182
EGER_PB_1	Eger, Paintball field	GEOMAR	2021-02-24	77.5508	0.051666	12.4135	0.773995	0.0819344	0	0.896916	2.6482	5.4586	0	0.0528045	0	0.121056	-0.0495138	100	97.1509
EGER_PB_1	Eger, Paintball field	GEOMAR	2021-02-24	77.4899	0.0395029	12.4738	0.811593	0.0447817	0.0466366	0.904099	2.60873	5.46884	0.0113752	0	0	0.129991	-0.0292937	100	97.1379
EGER_PB_1	Eger, Paintball field	GEOMAR	2021-02-24	76.9023	0.0355617	12.6065	0.953731	0.0620724	0.0416537	1.0938	2.68576	5.47028	0	0.0606168	0.00552998	0.139052	-0.0568585	100	96.178
EGER_PB_1	Eger, Paintball field	GEOMAR	2021-02-24	77.5812	0.0664412	12.625	0.867861	0.0843526	0.0211784	0.931681	2.3408	5.35518	0.0359114	0	0	0.116623	-0.0262813	100	95.7883
EGER_PB_1	Eger, Paintball field	GEOMAR	2021-02-24	77.2691	0.0210787	12.7727	0.943666	0.031996	0.0479796	0.775659	2.63811	5.36973	0	0.062346	0.0279794	0.0850652	-0.0454205	100	97.1996
EGER_PB_1	Eger, Paintball field	GEOMAR	2021-02-24	77.2516	0.019366	12.6436	0.814844	0.036948	0.040473	0.917187	2.55159	5.62005	0	0.0210384	0	0.118996	-0.0356742	100	95.5396
EGER_HOM_2	Eger homok utca felső ignimbrit	GEOMAR	2021-04-06	76.8691	0.0595837	13.0025	0.936908	0.0557646	0.0211685	0.845876	2.59355	5.48344	0.000583453	0.0013756	0.0281955	0.132307	-0.0303948	100	94.5044
EGER_HOM_2	Eger homok utca felső ignimbrit	GEOMAR	2021-04-06	76.6897	0.0326671	12.6789	0.974068	0.081106	0.0407698	0.866792	2.92564	5.57374	0.0248536	0.00588334	0.0116162	0.12484	-0.0306102	100	95.184
EGER_HOM_2	Eger homok utca felső ignimbrit	GEOMAR	2021-04-06	76.6035	0.0434426	12.8765	0.959908	0.00728292	0.0514683	0.894164	2.93827	5.48355	0	0	0.0309919	0.143214	-0.0322737	100	94.7422
EGER_HOM_2	Eger homok utca felső ignimbrit	GEOMAR	2021-04-06	77.1226	0.0267899	12.8432	0.835336	0.0613261	0.0504694	0.92122	2.51954	5.5104	0.0153973	0	0.00380194	0.116164	-0.0261779	100	95.2286
EGER_HOM_2	Eger homok utca felső ignimbrit	GEOMAR	2021-04-06	76.4229	0.0156845	13.0729	0.84851	0.0583705	0.0488411	0.910954	3.00207	5.47119	0.0438713	0	0.0140244	0.116986	-0.026363	100	95.9389
EGER_HOM_2	Eger homok utca felső ignimbrit	GEOMAR	2021-04-06	76.7869	0.0114279	12.6906	0.808116	0.0458721	0.0568063	0.888594	2.98421	5.57528	0	0.0634989	0.00450833	0.143257	-0.0590197	100	94.1749
EGER_HOM_2	Eger homok utca felső ignimbrit	GEOMAR	2021-04-06	77.0282	0.0544552	12.9851	0.775377	0.0679435	0.0278995	0.885865	2.59151	5.48769	0	0	0	0.123922	-0.027926	100	95.5205
EGER_HOM_2	Eger homok utca felső ignimbrit	GEOMAR	2021-04-06	76.7617	0.0416211	12.6394	1.00275	0.045031	0.0316382	0.861004	2.86185	5.645	0	0.0245146	0	0.123706	-0.0381993	100	95.0456
EGER_HOM_2	Eger homok utca felső ignimbrit	GEOMAR	2021-04-06	77.2626	0.0575781	12.7048	0.89909	0.0113481	0.110627	0.816759	2.52777	5.46122	0.0251295	0.0410987	0.010407	0.114691	-0.0431506	100	97.8134
EGER_HOM_2	Eger homok utca felső ignimbrit	GEOMAR	2021-04-06	77.2789	0.035136	12.5887	0.821632	0.0645091	0.000726263	0.87402	2.70947	5.49312	0	0.0596657	0	0.12818	-0.0540081	100	97.0406
EGER_HOM_2	Eger homok utca felső ignimbrit	GEOMAR	2021-04-06	77.8918	0.0130887	12.4244	0.808327	0.0815266	0.0383137	0.851174	2.43454	5.37164	0	0	0	0.109933	-0.0247737	100	97.5142
EGER_HOM_2	Eger homok utca felső ignimbrit	GEOMAR	2021-04-06	76.5147	0.0157674	12.895	0.949766	0.0543408	0.0351197	0.939288	2.82441	5.5896	0.00256855	0.0981067	0.0382895	0.108848	-0.0658373	100	95.5083
EGER_HOM_2	Eger homok utca felső ignimbrit	GEOMAR	2021-04-06	77.3178	0.0136902	12.6329	0.863897	0.0153516	0.0584869	0.856468	2.7024	5.38511	0.0502249	0	0	0.13378	-0.0301476	100	98.3611
EGER_HOM_2	Eger homok utca felső ignimbrit	GEOMAR	2021-04-06	77.6981	0.0510442	12.3293	0.829377	0.0550617	0.0596206	0.877266	2.58451	5.41966	0.00432582	0	0	0.118446	-0.0266921	100	97.527
EGER_HOM_2	Eger homok utca felső ignimbrit	GEOMAR	2021-04-06	77.0759	0.0503728	13.0709	0.841761	0.048707	0.0684799	0.88419	2.56261	5.30086	0	0	0.00853147	0.113165	-0.025502	100	95.6741
EGER_HOM_2	Eger homok utca felső ignimbrit	GEOMAR	2021-04-06	76.7315	0.0613916	12.8262	0.876276	0.044843	0.0367529	0.887747	2.86392	5.55576	0	0	0.0179606	0.126092	-0.0284151	100	96.5592
EGER_HOM_2	Eger homok utca felső ignimbrit	GEOMAR	2021-04-06	76.7915	0.0124289	12.9209	0.865592	0.119773	0.0275616	0.896922	2.71104	5.51015	0	0	0.0128429	0.169532	-0.0382044	100	94.7626
EGER_HOM_2	Eger homok utca felső ignimbrit	GEOMAR	2021-04-06	76.9626	0.0434116	12.9149	0.726932	0.0554493	0.0445962	0.939312	2.66224	5.54701	0	0.0181016	0	0.120131	-0.0346934	100	96.1239
EGER_HOM_2	Eger homok utca felső ignimbrit	GEOMAR	2021-04-06	77.0896	0.0361623	12.6067	0.813381	0.107613	0.065624	0.908125	2.80596	5.43208	0.0199991	0	0	0.148043	-0.0333618	100	96.0853
EGER_HOM_2	Eger homok utca felső ignimbrit	GEOMAR	2021-04-06	77.0559	0.0220446	12.9015	0.822328	0.0326916	0.104803	1.03986	2.48351	5.38956	0.0422678	0	0.00183817	0.133818	-0.0301562	100	95.1314
EGER_HOM_2	Eger homok utca felső ignimbrit	GEOMAR	2021-04-06	76.5545	0.034343	12.9952	0.932863	0.00126957	0.0653528	0.877519	2.86236	5.57336	0	0	0	0.133267	-0.0300319	100	94.5202
EGER_HOM_2	Eger homok utca felső ignimbrit	GEOMAR	2021-04-06	76.8103	0.0283481	12.8301	0.815141	0.0274419	0.0426061	0.897561	2.9547	5.41155	0.00430853	0.127646	0.0113136	0.119675	-0.0807148	100	96.2034
IT_BEMUT2_1	Ipolytarnóc, Presentation hall 2	GEOMAR	2021-02-23	77.2371	0.00201175	12.8706	0.987064	0.035404	0.0521324	0.886443	2.74106	5.05786	0.0106139	0.0342345	0.00453439	0.1232	-0.0421779	100	94.0572
IT_BEMUT2_1	Ipolytarnóc, Presentation hall 2	GEOMAR	2021-02-23	77.7543	0.0271345	12.7694	0.856857	0.0912905	0.022165	0.857016	2.53604	4.90408	0.0441469	0.0308543	0.0209669	0.127389	-0.0416986	100	94.3143
IT_BEMUT2_1	Ipolytarnóc, Presentation hall 2	GEOMAR	2021-02-23	77.6127	0.0287028	12.9285	0.793906	0.0568095	0.0503154	0.914662	2.5438	4.92508	0	0	0.0477218	0.126361	-0.0284757	100	94.7024
IT_BEMUT2_1	Ipolytarnóc, Presentation hall 2	GEOMAR	2021-02-23	77.395	0.00611279	12.9806	0.795647	0.0337696	0	0.879369	2.78328	5.01062	0.0170152	0.0219132	0	0.110885	-0.0342149	100	94.4638
IT_BEMUT2_1	Ipolytarnóc, Presentation hall 2	GEOMAR	2021-02-23	77.3291	0.0738651	12.777	0.873739	0.0650189	0.0688284	0.903612	2.7323	5.06266	0.00195393	0.0319222	0	0.120611	-0.040621	100	93.6651
IT_BEMUT2_1	Ipolytarnóc, Presentation hall 2	GEOMAR	2021-02-23	77.6256	0.0267034	12.9794	0.814316	0.0278837	0.0571633	0.891466	2.49678	4.9434	0.0356278	0.0079215	0.0132192	0.108258	-0.0277316	100	94.679
IT_BEMUT2_1	Ipolytarnóc, Presentation hall 2	GEOMAR	2021-02-23	78.2129	0.0279629	13.029	0.756507	0.0112169	0.00838434	0.897265	2.33768	4.61238	0.0143119	0	0	0.119341	-0.0268937	100	93.6088
IT_BEMUT2_1	Ipolytarnóc, Presentation hall 2	GEOMAR	2021-02-23	78.4489	0.0221356	12.4919	0.89797	0.0524763	0.0415128	0.89119	2.27747	4.71485	0.0243043	0.0232148	0.0262677	0.125982	-0.038165	100	92.6133
IT_BEMUT2_1	Ipolytarnóc, Presentation hall 2	GEOMAR	2021-02-23	77.5693	0.0402347	12.7063	0.732208	0.0189921	0.0431892	0.854605	2.72853	5.15954	0.0186857	0.0144042	0.0227501	0.125684	-0.0343881	100	93.723
IT_BEMUT2_1	Ipolytarnóc, Presentation hall 2	GEOMAR	2021-02-23	77.222	0.0536284	12.8969	0.939573	0.0939066	0.0608621	0.872821	2.65045	5.09547	0	0.00352952	0.00492132	0.13871	-0.0327448	100	93.4972
IT_BEMUT2_1	Ipolytarnóc, Presentation hall 2	GEOMAR	2021-02-23	77.6333	0.0329494	12.8683	0.87863	0.030542	0.00281677	0.851976	2.49746	5.03575	0.0282764	0.0233367	0.0319562	0.122027	-0.037325	100	92.9867
IT_BEMUT2_1	Ipolytarnóc, Presentation hall 2	GEOMAR	2021-02-23	78.0529	0.0760838	12.4029	0.941367	0.0336868	0.040646	0.879138	2.54059	4.91465	0	0	0.017408	0.129929	-0.0292797	100	93.2116
IT_BEMUT2_1	Ipolytarnóc, Presentation hall 2	GEOMAR	2021-02-23	77.7053	0.0433119	12.6029	0.813683	0.0801089	0.0661082	0.89104	2.6265	5.05386	0.00380439	0	0.00777122	0.136313	-0.0307185	100	92.9984
IT_BEMUT2_1	Ipolytarnóc, Presentation hall 2	GEOMAR	2021-02-23	77.3333	0.0285012	12.9254	0.745395	0	0.0379821	0.907835	2.89691	4.93613	0.0310931	0.119686	0	0.113872	-0.0760556	100	93.1603
IT_BEMUT2_1	Ipolytarnóc, Presentation hall 2	GEOMAR	2021-02-23	78.5299	0.122308	13.0317	0.591011	0.0287079	0.0329585	0.805312	2.32337	4.45835	0	0.0402126	0	0.068595	-0.0323896	100	93.0057
IT_BEMUT2_1	Ipolytarnóc, Presentation hall 2	GEOMAR	2021-02-23	77.5813	0.0261002	12.6911	0.967559	0.0320611	0.0423186	0.92366	2.69269	4.91234	0.0265735	0	0	0.134628	-0.0303388	100	92.9477
IT_BEMUT2_1	Ipolytarnóc, Presentation hall 2	GEOMAR	2021-02-23	77.7258	0.0375782	12.7379	0.859914	0.0500036	0.032576	0.908253	2.56652	4.91895	0.0138736	0.0630715	0.00736825	0.135268	-0.0570393	100	92.5934
IT_BEMUT2_1	Ipolytarnóc, Presentation hall 2	GEOMAR	2021-02-23	77.6604	0.0428656	12.7785	0.893569	0.0693196	0.0365505	0.948052	2.46709	5.01669	0	0	0	0.112288	-0.0253042	100	92.7587
IT_BEMUT2_1	Ipolytarnóc, Presentation hall 2	GEOMAR	2021-02-23	77.7478	0.0296778	13.0067	0.781195	0.0506303	0.0495713	0.893207	2.50439	4.8164	0.0150745	0	0.000454687	0.135535	-0.0305431	100	92.4347
IT_BEMUT2_1	Ipolytarnóc, Presentation hall 2	GEOMAR	2021-02-23	78.3286	0.00933883	12.6792	0.871612	0.0199817	0.0275862	0.863524	2.40552	4.67761	0	0.0211698	0.0135121	0.117774	-0.0354541	100	92.5849
IT_BEMUT2_1	Ipolytarnóc, Presentation hall 2	GEOMAR	2021-02-23	77.4838	0.0338918	12.5121	0.805418	0.0167821	0.029081	0.908838	2.82098	5.20734	0.0223941	0.0845604	0.0183352	0.118827	-0.0623823	100	92.36
IT_BEMUT2_1	Ipolytarnóc, Presentation hall 2	GEOMAR	2021-02-23	77.0384	0.0392129	13.0743	0.911378	0.080757	0.0636431	0.914127	2.67655	5.06284	0	0.0489273	0.0108638	0.128586	-0.0495782	100	92.995
CSV_TUFFR_1	Cserépváralja, "tuff ring"	GEOMAR	2021-02-25	77.4041	0.0294985	12.5078	0.768596	0.106441	0.0267921	0.884701	2.70071	5.46138	0	0	0.0284252	0.105246	-0.0237175	100	96.2034
CSV_TUFFR_1	Cserépváralja, "tuff ring"	GEOMAR	2021-02-25	77.326	0.0409037	12.843	0.817689	0.0625497	0.0328986	0.993394	2.32338	5.44499	0	0	0.00622148	0.140717	-0.0317108	100	95.9237
CSV_TUFFR_1	Cserépváralja, "tuff ring"	GEOMAR	2021-02-25	77.5557	0.0391308	12.6764	1.00246	0	0.0518557	1.02633	2.12117	5.38693	0.0145901	0	0.00862522	0.150863	-0.0339974	100	95.4446
CSV_TUFFR_1	Cserépváralja, "tuff ring"	GEOMAR	2021-02-25	76.8047	0.0386387	12.7669	0.978031	0.0202798	0.0714852	1.03107	2.76381	5.39894	0.00196065	0	0.0248101	0.128263	-0.0289044	100	96.1549
CSV_TUFFR_1	Cserépváralja, "tuff ring"	GEOMAR	2021-02-25	76.8219	0.0413097	12.8095	0.854657	0.058348	0.0606369	0.904373	2.70844	5.58718	0.0544243	0.000312579	0	0.127863	-0.0289458	100	95.9759
CSV_TUFFR_1	Cserépváralja, "tuff ring"	GEOMAR	2021-02-25	77.4537	0.0281611	12.7526	0.93139	0.0531285	0.026018	1.00312	2.24001	5.37493	0.010421	0.0148554	0.0156507	0.132002	-0.0360019	100	96.9347
CSV_TUFFR_1	Cserépváralja, "tuff ring"	GEOMAR	2021-02-25	76.8652	0.0243528	12.6929	0.828723	0.0763022	0.0520226	0.923082	2.76017	5.5676	0.0387806	0.0536067	0.0440835	0.123644	-0.0504347	100	97.376
CSV_TUFFR_1	Cserépváralja, "tuff ring"	GEOMAR	2021-02-25	76.7665	0.0567198	12.9392	0.914855	0.033134	0.0396834	0.895589	2.75159	5.48369	0	0.0373926	0	0.125759	-0.0440844	100	96.2757
CSV_TUFFR_1	Cserépváralja, "tuff ring"	GEOMAR	2021-02-25	77.5296	0.0354828	12.4338	0.743219	0.0373585	0.031512	0.867215	2.5935	5.60394	0.0240093	0	0	0.129638	-0.0292143	100	96.8989
CSV_TUFFR_1	Cserépváralja, "tuff ring"	GEOMAR	2021-02-25	77.2013	0.0468539	12.9014	1.04541	0.00603495	0.0328685	1.02812	2.11442	5.48137	0.0271884	0.00434093	0.0128124	0.128677	-0.0308254	100	94.4498
CSV_TUFFR_1	Cserépváralja, "tuff ring"	GEOMAR	2021-02-25	76.5958	0.0530067	13.1023	0.850285	0.099589	0.0223411	0.902976	2.86932	5.37632	0.0299552	0	0.000206797	0.126455	-0.0284969	100	96.0949
CSV_TUFFR_1	Cserépváralja, "tuff ring"	GEOMAR	2021-02-25	76.4023	0.0409057	13.1417	0.944776	0.0834504	0.0380057	1.07994	2.66898	5.46246	0.00868069	0.0185445	0.00286409	0.148713	-0.0413211	100	93.8282
CSV_TUFFR_1	Cserépváralja, "tuff ring"	GEOMAR	2021-02-25	77.2899	0.0398977	12.7984	0.848365	0.0742562	0.101141	0.940302	2.06461	5.7423	0	0	0	0.130087	-0.0293153	100	93.4602
CSV_TUFFR_1	Cserépváralja, "tuff ring"	GEOMAR	2021-02-25	77.0158	0.0293802	12.4933	0.971964	0.131812	0.0331985	0.859435	2.72976	5.62896	0.00132839	0.0163463	0	0.123471	-0.034707	100	96.0462
CSV_TUFFR_1	Cserépváralja, "tuff ring"	GEOMAR	2021-02-25	77.0263	0.0476441	12.7533	0.787171	0.0414132	0.0257631	0.864538	2.57262	5.77572	0.0161874	0	0	0.115318	-0.0259871	100	95.8632
CSV_TUFFR_1	Cserépváralja, "tuff ring"	GEOMAR	2021-02-25	76.9814	0.0385762	12.9757	0.943836	0.0580188	0.0556273	1.02023	2.28288	5.52377	0	0.0106629	0.0156088	0.126729	-0.0330483	100	95.6586
CSV_TUFFR_1	Cserépváralja, "tuff ring"	GEOMAR	2021-02-25	76.7338	0.0417878	12.8331	0.985251	0.0778048	0.0445452	1.08588	2.78465	5.20864	0.0195144	0.0728698	0.0350973	0.139123	-0.0620336	100	95.2384
CSV_TUFFR_1	Cserépváralja, "tuff ring"	GEOMAR	2021-02-25	77.1423	0.0475185	12.9829	0.985362	0.0119088	0.0515442	1.04251	2.21793	5.4079	0.0100156	0	0	0.129278	-0.029133	100	93.2084
CSV_TUFFR_1	Cserépváralja, "tuff ring"	GEOMAR	2021-02-25	76.6093	0.0949288	12.6892	1.28945	0.0503437	0.111061	1.36775	3.11703	4.50607	0.0484348	0	0	0.150241	-0.033857	100	95.7418
CSV_TUFFR_1	Cserépváralja, "tuff ring"	GEOMAR	2021-02-25	76.6522	0.048753	12.9378	0.988469	0.0450989	0.0362948	1.05669	2.75981	5.28113	0.0316117	0.0445769	0.0304893	0.136689	-0.0495724	100	95.7895
CSV_TUFFR_1	Cserépváralja, "tuff ring"	GEOMAR	2021-02-25	76.9842	0.0306961	12.8206	0.878904	0.0807276	0.0670215	0.876494	2.45803	5.68007	0.00649164	0	0.00669472	0.142105	-0.0320236	100	95.2586
BNAD_KOF_1	Bordsodnádasd, protected quarry (centre of village)	GEOMAR	2021-02-22	77.4982	0.0450902	12.5192	0.911376	0.0688467	0.0272418	0.911627	2.47257	5.41814	0	0.044154	0	0.131786	-0.0482895	100	95.5747
BNAD_KOF_1	Bordsodnádasd, protected quarry (centre of village)	GEOMAR	2021-02-22	77.3692	0.00766848	12.7145	0.793187	0.0698915	0.0666162	0.90483	2.47716	5.42567	0.0517992	0	0.0294096	0.116261	-0.0261997	100	96.7213
BNAD_KOF_1	Bordsodnádasd, protected quarry (centre of village)	GEOMAR	2021-02-22	77.2669	0.0557513	12.6639	0.810582	0.0467976	0.0432817	0.930046	2.57272	5.46547	0.0182983	0.00705596	0.00596769	0.150076	-0.0367909	100	96.3724
BNAD_KOF_1	Bordsodnádasd, protected quarry (centre of village)	GEOMAR	2021-02-22	77.7447	0.0470962	12.5471	0.791049	0.0417237	0.0484818	0.852322	2.37426	5.41957	0.0309179	0	0	0.132616	-0.0298854	100	95.1497
BNAD_KOF_1	Bordsodnádasd, protected quarry (centre of village)	GEOMAR	2021-02-22	77.4639	0.0431162	12.5538	0.970712	0	0.0338156	0.853781	2.45673	5.53126	0	0	0	0.119869	-0.0270126	100	96.2792
BNAD_KOF_1	Bordsodnádasd, protected quarry (centre of village)	GEOMAR	2021-02-22	77.2185	0.0230133	12.6711	0.775186	0.0340099	0.033653	0.861859	2.71027	5.52517	0.00759545	0.0431068	0.0314423	0.107526	-0.0423814	100	96.7365
BNAD_KOF_1	Bordsodnádasd, protected quarry (centre of village)	GEOMAR	2021-02-22	76.6727	0.0564972	13.0948	0.950171	0.0369333	0.0783827	1.12594	2.57508	5.23354	0.0503119	0.00145243	0.0110595	0.146859	-0.0337066	100	96.39
BNAD_KOF_1	Bordsodnádasd, protected quarry (centre of village)	GEOMAR	2021-02-22	76.9956	0.117324	12.6298	1.09479	0.0672104	0.134107	1.26453	2.6178	4.96009	0.00940131	0	0.0161832	0.120322	-0.0271148	100	96.8601
BNAD_KOF_1	Bordsodnádasd, protected quarry (centre of village)	GEOMAR	2021-02-22	76.9272	0.0543758	12.6867	0.848395	0	0.0823083	0.823742	2.9329	5.49709	0	0.0138646	0.0449863	0.121711	-0.0332656	100	95.9275
BNAD_KOF_1	Bordsodnádasd, protected quarry (centre of village)	GEOMAR	2021-02-22	77.0135	0.0485852	12.8472	0.826022	0.140925	0.0467667	0.888478	2.54519	5.54199	0	0	0	0.130788	-0.0294734	100	96.2213
BNAD_KOF_1	Bordsodnádasd, protected quarry (centre of village)	GEOMAR	2021-02-22	78.2204	0.0562203	12.7795	0.731532	0.00725409	0.0737028	0.779434	2.36256	4.8603	0	0.0400552	0	0.136664	-0.0476629	100	95.1187
BNAD_KOF_1	Bordsodnádasd, protected quarry (centre of village)	GEOMAR	2021-02-22	77.431	0.01068	12.7319	0.790778	0	0.0429498	0.865663	2.57244	5.4452	0.0060614	0.00361609	0.00917134	0.118795	-0.0282932	100	96.7895
BNAD_KOF_1	Bordsodnádasd, protected quarry (centre of village)	GEOMAR	2021-02-22	77.6625	0.0097525	12.7233	0.77006	0.0795084	0.0312607	0.856019	2.34686	5.40156	0	0.059135	0	0.109592	-0.0495957	100	95.7131
BNAD_KOF_1	Bordsodnádasd, protected quarry (centre of village)	GEOMAR	2021-02-22	76.9094	0.0422672	12.872	0.7868	0.0260318	0.0183258	0.909958	2.74732	5.54766	0.0159084	0.0441814	0	0.127434	-0.0473203	100	96.4206
BNAD_KOF_1	Bordsodnádasd, protected quarry (centre of village)	GEOMAR	2021-02-22	76.7875	0.0557495	12.748	0.96777	0.0279215	0.0317674	0.873989	2.8166	5.57233	0.00182047	0.020269	0.00431857	0.129687	-0.0377595	100	96.6995
BNAD_KOF_1	Bordsodnádasd, protected quarry (centre of village)	GEOMAR	2021-02-22	76.7706	0.0236252	12.9769	0.834012	0.0295672	0.0683969	0.906598	2.69465	5.58369	0.00305194	0	0.0200784	0.114571	-0.0258188	100	97.7433
BNAD_KOF_1	Bordsodnádasd, protected quarry (centre of village)	GEOMAR	2021-02-22	77.051	0.0312043	12.6707	0.826541	0	0.0368547	0.871412	2.77808	5.59702	0.00238956	0	0.0251579	0.141588	-0.0319071	100	97.5
BNAD_KOF_1	Bordsodnádasd, protected quarry (centre of village)	GEOMAR	2021-02-22	76.9773	0.035167	12.6589	0.8939	0.110107	0.0618183	0.874407	2.73963	5.49689	0.0239819	0	0.0296695	0.126804	-0.0285757	100	97.0876
BNAD_KOF_1	Bordsodnádasd, protected quarry (centre of village)	GEOMAR	2021-02-22	77.3645	0.0158324	12.7324	0.90535	0.0878015	0.0305938	0.898023	2.44575	5.40447	0	0.0210891	0	0.133074	-0.038868	100	95.7843
RECSK_BAJP_FELSO_1	Báj-patak felső ignimbrit	GEOMAR	2021-04-06	77.1251	0.0238187	12.7532	0.868892	0.0322979	0.010511	0.892893	2.43525	5.70829	0.0115604	0.0809559	0	0.117923	-0.060661	100	94.7429
RECSK_BAJP_FELSO_1	Báj-patak felső ignimbrit	GEOMAR	2021-04-06	77.7895	0.0197483	12.5366	0.985686	0.0467306	0.0402683	0.89932	1.89413	5.59452	0.0196279	0.107056	0.0137171	0.126623	-0.0736109	100	94.1567
RECSK_BAJP_FELSO_1	Báj-patak felső ignimbrit	GEOMAR	2021-04-06	77.1722	0.0409534	12.7581	0.910355	0.0907784	0.0609939	0.901014	2.27601	5.57898	0.0344005	0.0873031	0.0228693	0.132712	-0.0666662	100	94.9565
RECSK_BAJP_FELSO_1	Báj-patak felső ignimbrit	GEOMAR	2021-04-06	77.8565	0.0115676	12.5306	0.709973	0.0923841	0.0595219	0.909696	2.06353	5.61921	0	0.080116	0	0.12991	-0.0630084	100	93.7391
RECSK_BAJP_FELSO_1	Báj-patak felső ignimbrit	GEOMAR	2021-04-06	77.4505	0.0297753	12.8043	0.816534	0.0823439	0.0324237	0.869751	2.18017	5.58929	0	0.036503	0.0242053	0.128551	-0.044339	100	94.2389
RECSK_BAJP_FELSO_1	Báj-patak felső ignimbrit	GEOMAR	2021-04-06	77.5882	0.037871	12.9028	0.696617	0.0293692	0.0369463	0.915883	2.02255	5.63497	0.036595	0	0	0.126705	-0.0285532	100	93.295
RECSK_BAJP_FELSO_1	Báj-patak felső ignimbrit	GEOMAR	2021-04-06	77.6461	0.0412447	12.7142	0.765353	0	0.0696279	0.905979	2.15858	5.53862	0.0150199	0.10946	0	0.105791	-0.0699286	100	94.3724
RECSK_BAJP_FELSO_1	Báj-patak felső ignimbrit	GEOMAR	2021-04-06	77.3822	0.0378691	12.9707	0.807848	0.0440873	0.0437538	0.905605	2.12312	5.574	0	0.0131731	0	0.133291	-0.0355839	100	94.1314
RECSK_BAJP_FELSO_1	Báj-patak felső ignimbrit	GEOMAR	2021-04-06	77.9502	0.0509585	12.5433	0.88731	0.0638779	0.0161718	0.897952	2.00241	5.4837	0	0	0.0114541	0.119615	-0.0269555	100	94.3988
RECSK_BAJP_FELSO_1	Báj-patak felső ignimbrit	GEOMAR	2021-04-06	77.771	0.0425828	12.5506	0.719385	0.0658124	0.0336802	0.904844	2.21185	5.57261	0.00292938	0.0430637	0	0.128877	-0.0471748	100	94.5111
RECSK_BAJP_FELSO_1	Báj-patak felső ignimbrit	GEOMAR	2021-04-06	77.8628	0.0322291	12.7818	0.739433	0.0328757	0.0330057	0.894404	1.95415	5.5321	0.00292728	0.0231191	0.00766987	0.146241	-0.0426901	100	94.2944
RECSK_BAJP_FELSO_1	Báj-patak felső ignimbrit	GEOMAR	2021-04-06	77.642	0.0200204	12.6592	0.896155	0.0222026	0.0595355	0.882421	2.06522	5.58931	0.028341	0.0430307	0	0.142901	-0.0503213	100	94.5835
RECSK_BAJP_FELSO_1	Báj-patak felső ignimbrit	GEOMAR	2021-04-06	77.4322	0	12.8363	0.784142	0.0602149	0.088797	0.926071	2.12193	5.61935	0	0.0561434	0	0.127111	-0.0522842	100	93.3324
RECSK_BAJP_FELSO_1	Báj-patak felső ignimbrit	GEOMAR	2021-04-06	77.9432	0.0317678	12.454	0.774711	0.0987478	0.0148573	0.898702	2.06654	5.56706	0	0.0346203	0.0351647	0.122869	-0.0422657	100	93.8755
RECSK_BAJP_FELSO_1	Báj-patak felső ignimbrit	GEOMAR	2021-04-06	77.5672	0.0397705	12.7752	0.893559	0.0512835	0.0162622	0.842856	2.03586	5.63794	0	0.0134339	0.0257882	0.137494	-0.0366409	100	93.7923
RECSK_BAJP_FELSO_1	Báj-patak felső ignimbrit	GEOMAR	2021-04-06	77.6709	0.0293793	12.7681	0.948726	0.11234	0.0133503	0.877225	2.06787	5.41489	0	0.00728519	0	0.120111	-0.0301346	100	94.7128
RECSK_BAJP_FELSO_1	Báj-patak felső ignimbrit	GEOMAR	2021-04-06	77.7678	0.0170713	12.6664	0.799177	0.040826	0.00629525	0.889896	2.08156	5.59322	0.00896074	0.0598568	0	0.121488	-0.0525804	100	94.0578
RECSK_BAJP_FELSO_1	Báj-patak felső ignimbrit	GEOMAR	2021-04-06	77.3692	0.0655995	13.0652	0.777739	0.0170534	0.0463504	0.877963	2.13624	5.52072	0	0.0281752	0.0108899	0.12486	-0.0400007	100	94.4094
RECSK_BAJP_FELSO_1	Báj-patak felső ignimbrit	GEOMAR	2021-04-06	77.8455	0.0129202	12.7472	0.766983	0.0632788	0.0106393	0.869898	1.93537	5.59301	0.0127218	0.0792323	0	0.124724	-0.0614678	100	93.3962
RECSK_BAJP_FELSO_1	Báj-patak felső ignimbrit	GEOMAR	2021-04-06	77.7218	0.0457655	12.797	0.771519	0.0904026	0.00138621	0.917549	2.07773	5.4866	0	0	0	0.116525	-0.0262593	100	94.1345
RECSK_BAJP_FELSO_1	Báj-patak felső ignimbrit	GEOMAR	2021-04-06	77.5448	0.0390783	12.7672	0.770888	0.092	0.0512127	0.865672	2.14906	5.57393	0.00416848	0.019752	0.0234772	0.138177	-0.0394552	100	94.6739
RECSK_BAJP_FELSO_1	Báj-patak felső ignimbrit	GEOMAR	2021-04-06	77.2637	0.0400242	12.7202	0.935959	0.0821898	0.0465987	0.903597	2.17592	5.68412	0.00665111	0.0977334	0	0.109018	-0.0657184	100	93.929
RECSK_BAJP_ALSO_1	Báj-patak alsó ignimbrit	GEOMAR	2021-04-06	77.5836	0.0351068	12.7954	0.837738	0.00242439	0	0.919464	2.31043	5.3745	0.0216769	0.0397389	0	0.124723	-0.0448388	100	94.8693
RECSK_BAJP_ALSO_1	Báj-patak alsó ignimbrit	GEOMAR	2021-04-06	77.0456	0.0643262	13.0082	1.29088	0.0156228	0.0856831	1.29192	2.18117	4.89549	0	0.0353903	0	0.12991	-0.0441768	100	94.0935
RECSK_BAJP_ALSO_1	Báj-patak alsó ignimbrit	GEOMAR	2021-04-06	77.1844	0.0807762	12.9644	1.37301	0.0150764	0.122489	1.25216	2.05199	4.80644	0.0226144	0	0	0.163595	-0.0368665	100	94.1866
RECSK_BAJP_ALSO_1	Báj-patak alsó ignimbrit	GEOMAR	2021-04-06	77.2596	0.0524541	13.0745	0.937224	0	0.0385331	0.865864	2.18308	5.45445	0.0200727	0.00221391	0.0204779	0.119387	-0.0278363	100	94.8547
RECSK_BAJP_ALSO_1	Báj-patak alsó ignimbrit	GEOMAR	2021-04-06	77.2908	0.0452457	13.069	0.844193	0.0182372	0.0505244	0.882733	2.18882	5.4762	0.00995592	0.0292869	0	0.138575	-0.0435595	100	93.2159
RECSK_BAJP_ALSO_1	Báj-patak alsó ignimbrit	GEOMAR	2021-04-06	77.6567	0.00349027	12.8389	0.854049	0.0794532	0.0605093	0.914827	2.0901	5.39517	0.00246741	0.0399918	0	0.104743	-0.0404427	100	94.2693
RECSK_BAJP_ALSO_1	Báj-patak alsó ignimbrit	GEOMAR	2021-04-06	77.4856	0.0330079	12.6661	0.822718	0	0.0456639	0.928742	2.31929	5.55525	0.011849	0.0720174	0	0.116369	-0.0565472	100	93.0331
RECSK_BAJP_ALSO_1	Báj-patak alsó ignimbrit	GEOMAR	2021-04-06	77.0042	0.0319593	13.0312	0.818748	0.0080407	0.00430714	1.04413	2.3549	5.5316	0	0.0776196	0.0148283	0.143564	-0.0650344	100	93.2755
RECSK_BAJP_ALSO_1	Báj-patak alsó ignimbrit	GEOMAR	2021-04-06	77.5707	0.00877296	12.8082	0.772444	0.0954006	0.0426842	0.953095	2.11222	5.49516	0.0320097	0	0	0.141026	-0.0317804	100	93.186
RECSK_BAJP_ALSO_1	Báj-patak alsó ignimbrit	GEOMAR	2021-04-06	77.0275	0.0497189	12.8309	0.916948	0.0527422	0.0656903	1.0368	2.36564	5.51116	0.00874444	0	0.0189766	0.1487	-0.0335098	100	94.0423
RECSK_BAJP_ALSO_1	Báj-patak alsó ignimbrit	GEOMAR	2021-04-06	77.2413	0.0197574	12.9221	0.905526	0.119234	0.0500965	0.902798	2.08664	5.59487	0	0.0519157	0.0170215	0.142863	-0.0540537	100	92.8428
RECSK_BAJP_ALSO_1	Báj-patak alsó ignimbrit	GEOMAR	2021-04-06	77.6899	0.0434349	12.7837	0.78772	0.0536415	0.0261748	0.920559	2.01191	5.53319	0.0251452	0.0152167	0	0.14949	-0.040095	100	91.3471
RECSK_BAJP_ALSO_1	Báj-patak alsó ignimbrit	GEOMAR	2021-04-06	77.301	0.0170304	13.0829	0.890467	0.0236628	0.0499989	0.899584	2.0962	5.4936	0.0262607	0	0.0140618	0.135874	-0.0306194	100	94.2409
RECSK_BAJP_ALSO_1	Báj-patak alsó ignimbrit	GEOMAR	2021-04-06	77.645	0.0411707	12.6026	0.960687	0.0666349	0.0537959	0.904897	2.08106	5.49099	0.0182566	0	0.0356671	0.128099	-0.0288675	100	93.9447
RECSK_BAJP_ALSO_1	Báj-patak alsó ignimbrit	GEOMAR	2021-04-06	77.4391	0.046794	12.9127	0.811686	0.0728318	0.0178096	0.917499	2.05701	5.53207	0.0331061	0.0724021	0.00939001	0.13951	-0.061924	100	93.0912
RECSK_BAJP_ALSO_1	Báj-patak alsó ignimbrit	GEOMAR	2021-04-06	77.5654	0.0377253	12.8374	0.826207	0.0536247	0	0.909677	2.20907	5.4487	0.0278522	0	0.00745923	0.0992554	-0.0223674	100	93.8
RECSK_BAJP_ALSO_1	Báj-patak alsó ignimbrit	GEOMAR	2021-04-06	77.5083	0.0631425	12.747	0.733291	0.0300008	0.0421861	0.918754	2.22474	5.57171	0.0506627	0.0314037	0.00499943	0.112377	-0.038547	100	92.6642
RECSK_BAJP_ALSO_1	Báj-patak alsó ignimbrit	GEOMAR	2021-04-06	77.4879	0.0151659	12.9093	0.832811	0.037229	0.0393666	0.930277	2.16	5.45279	0.00317403	0.0374448	0.012449	0.126331	-0.0442353	100	92.6697
RECSK_BAJP_ALSO_1	Báj-patak alsó ignimbrit	GEOMAR	2021-04-06	77.3888	0.0304056	13.0603	0.736193	0.10357	0.0509204	0.950789	2.09224	5.47776	0.0121143	0	0.00395732	0.119962	-0.0270338	100	93.7533
RECSK_BAJP_ALSO_1	Báj-patak alsó ignimbrit	GEOMAR	2021-04-06	77.2021	0.0386701	13.0376	0.715995	0.0721753	0.0635692	0.962503	2.28335	5.5036	0.0179206	0	0	0.132346	-0.0298245	100	94.0765
RECSK_BAJP_ALSO_1	Báj-patak alsó ignimbrit	GEOMAR	2021-04-06	77.3106	0.0615397	12.8539	0.876842	0.097498	0.0515068	0.928723	2.2259	5.49457	0.00698563	0	0	0.118699	-0.0267491	100	94.2584
CSV_ALSO_1	Cserépváralja alsó ignimbrit (Dávid új gyűjtése)	GEOMAR	2021-04-06	76.7428	0.0560845	13.0219	0.897957	0.0825988	0.0564676	1.05859	2.31153	5.54384	0.0146343	0.180672	0	0.140632	-0.107764	100	93.7059
CSV_ALSO_1	Cserépváralja alsó ignimbrit (Dávid új gyűjtése)	GEOMAR	2021-04-06	76.391	0.0494953	13.0702	1.08421	0.0325633	0.0191591	1.07072	2.57164	5.48409	0.0495512	0.113919	0.00529267	0.137042	-0.0788485	100	94.8921
CSV_ALSO_1	Cserépváralja alsó ignimbrit (Dávid új gyűjtése)	GEOMAR	2021-04-06	76.8763	0.0246361	12.8725	0.912956	0.0207911	0.0660447	1.12189	2.43653	5.53259	0	0.0446902	0.0027437	0.138253	-0.0499726	100	93.3091
CSV_ALSO_1	Cserépváralja alsó ignimbrit (Dávid új gyűjtése)	GEOMAR	2021-04-06	77.2205	0.0573133	13.0748	0.797128	0.0587171	0.00429948	0.917021	2.12633	5.64093	0.000574967	0.000638229	0	0.131659	-0.0299383	100	94.0101
CSV_ALSO_1	Cserépváralja alsó ignimbrit (Dávid új gyűjtése)	GEOMAR	2021-04-06	77.6173	0.0381934	12.6991	0.839168	0.0905818	0.0693061	0.839347	2.13587	5.53557	0	0.0354497	0.0182808	0.124916	-0.0430764	100	94.5002
CSV_ALSO_1	Cserépváralja alsó ignimbrit (Dávid új gyűjtése)	GEOMAR	2021-04-06	76.4004	0.096335	13.1068	0.917481	0.0564522	0	1.07214	2.72922	5.49731	0	0.00896904	0.00700475	0.1441	-0.0362496	100	94.7705
CSV_ALSO_1	Cserépváralja alsó ignimbrit (Dávid új gyűjtése)	GEOMAR	2021-04-06	76.3729	0.0407968	13.1733	0.885641	0.0472711	0.0385618	1.06585	2.73695	5.51163	0	0.00786081	0	0.158159	-0.0389513	100	94.1379
CSV_ALSO_1	Cserépváralja alsó ignimbrit (Dávid új gyűjtése)	GEOMAR	2021-04-06	76.6871	0.0647797	12.7305	0.787394	0.0571661	0.0262422	0.898705	2.89294	5.73799	0.00621479	0.00980894	0	0.135957	-0.0347682	100	94.8114
CSV_ALSO_1	Cserépváralja alsó ignimbrit (Dávid új gyűjtése)	GEOMAR	2021-04-06	77.5984	0.0434549	12.768	1.00704	0.0483655	0.0617705	0.879461	1.99363	5.48371	0	0	0.00918996	0.138123	-0.0311263	100	95.3159
CSV_ALSO_1	Cserépváralja alsó ignimbrit (Dávid új gyűjtése)	GEOMAR	2021-04-06	77.1936	0.0186114	12.5055	0.968263	0.0618617	0.0649872	1.05955	2.7376	5.21422	0	0.0695687	0.0310579	0.134836	-0.0596776	100	97.3139
CSV_ALSO_1	Cserépváralja alsó ignimbrit (Dávid új gyűjtése)	GEOMAR	2021-04-06	77.505	0.0474194	12.7046	0.822381	0.0234782	0.0283856	0.919033	2.27856	5.56127	0	0	0.0115573	0.126868	-0.0285899	100	94.1298
CSV_ALSO_1	Cserépváralja alsó ignimbrit (Dávid új gyűjtése)	GEOMAR	2021-04-06	77.5144	0.0609973	12.3406	0.829169	0.0357188	0.0899286	0.814508	2.65114	5.52261	0.00535462	0.0658791	0	0.125758	-0.0560784	100	97.1476
CSV_ALSO_1	Cserépváralja alsó ignimbrit (Dávid új gyűjtése)	GEOMAR	2021-04-06	77.5548	0.0327385	12.3207	0.847422	0.054087	0.0195518	0.881035	2.62272	5.54759	0.0228712	0	0	0.124621	-0.0280836	100	96.3262
CSV_ALSO_1	Cserépváralja alsó ignimbrit (Dávid új gyűjtése)	GEOMAR	2021-04-06	76.9603	0.0437181	12.5886	0.837529	0.0792878	0.0682026	0.911104	2.85692	5.55204	0	0	0	0.132021	-0.0297511	100	94.5921
CSV_ALSO_1	Cserépváralja alsó ignimbrit (Dávid új gyűjtése)	GEOMAR	2021-04-06	77.3355	0.0412852	12.6875	0.764718	0.0678077	0.0181981	0.89861	2.77548	5.29507	0.00295598	0.0165106	0.0144117	0.114762	-0.0328137	100	96.3018
CSV_ALSO_1	Cserépváralja alsó ignimbrit (Dávid új gyűjtése)	GEOMAR	2021-04-06	76.9439	0.060584	12.7269	0.955852	0.0817169	0.0348406	0.860799	2.6261	5.5939	0.0119839	0.00165712	0.00911989	0.120504	-0.0278537	100	96.5529
CSV_ALSO_1	Cserépváralja alsó ignimbrit (Dávid új gyűjtése)	GEOMAR	2021-04-06	77.9028	0.03023	12.6733	0.655131	0.0246417	0.0160847	0.890157	2.18734	5.51184	0.00778003	0	0.00654624	0.121552	-0.027392	100	95.7727
CSV_ALSO_1	Cserépváralja alsó ignimbrit (Dávid új gyűjtése)	GEOMAR	2021-04-06	77.0066	0.0602234	12.538	0.920132	0.0549738	0	0.901627	2.86422	5.49372	0	0.122176	0	0.115881	-0.0775563	100	95.6819
CSV_ALSO_1	Cserépváralja alsó ignimbrit (Dávid új gyűjtése)	GEOMAR	2021-04-06	77.2925	0.0245699	12.4503	0.888775	0.0841351	0.05246	0.896676	2.60242	5.56361	0	0.028876	0.0304821	0.125759	-0.0404983	100	96.2737
CSV_ALSO_1	Cserépváralja alsó ignimbrit (Dávid új gyűjtése)	GEOMAR	2021-04-06	77.4657	0.0522861	12.7061	0.815901	0.0210278	0.00763294	0.890213	2.48148	5.43683	0.0064304	0.0073185	0.0212903	0.117288	-0.0295126	100	97.0144
CSV_ALSO_1	Cserépváralja alsó ignimbrit (Dávid új gyűjtése)	GEOMAR	2021-04-06	77.3198	0.0494631	13.0758	0.884269	0	0.0643403	1.01781	2.16367	5.26872	0	0.0638304	0.00913406	0.14214	-0.0589076	100	95.8791
NOSZ_LAZ_1	Noszvaj, Láz-tető	GEOMAR	2021-06-17	77.1475	0.0209982	12.5359	0.913423	0.094492	0.0629947	0.95542	3.17073	4.95558	0	0.0419965	0.0209982	0.125989	-0.0460747	100	95.2461
NOSZ_LAZ_1	Noszvaj, Láz-tető	GEOMAR	2021-06-17	76.4573	0.031305	12.7203	1.07481	0.0521751	0.0521751	1.09568	3.28703	5.07142	0	0.0730451	0.010435	0.135655	-0.061326	100	95.8312
NOSZ_LAZ_1	Noszvaj, Láz-tető	GEOMAR	2021-06-17	77.2457	0.02088	12.6324	0.709922	0.1044	0.0313201	0.929162	2.33857	5.86729	0	0	0.0313201	0.11484	-0.0258795	100	95.7852
NOSZ_LAZ_1	Noszvaj, Láz-tető	GEOMAR	2021-06-17	77.2865	0.0418047	12.4892	0.731583	0.0731583	0.0313535	1.01376	2.49783	5.7377	0	0	0	0.125414	-0.0282624	100	95.683
NOSZ_LAZ_1	Noszvaj, Láz-tető	GEOMAR	2021-06-17	77.2383	0.0104489	12.685	0.720974	0.0731423	0.0208978	0.95085	2.68537	5.43343	0.0417956	0.0417956	0.0104489	0.135836	-0.048209	100	95.7039
NOSZ_LAZ_1	Noszvaj, Láz-tető	GEOMAR	2021-06-17	77.2237	0.0414624	12.532	0.881076	0.051828	0.0103656	0.932904	3.02675	5.1828	0.0103656	0	0.0103656	0.124387	-0.0280309	100	96.473
NOSZ_LAZ_1	Noszvaj, Láz-tető	GEOMAR	2021-06-17	77.443	0.0524753	12.3947	0.766139	0.0524753	0.125941	0.95505	3.00159	5.0901	0	0	0.0209901	0.125941	-0.028381	100	95.283
NOSZ_LAZ_1	Noszvaj, Láz-tető	GEOMAR	2021-06-17	76.751	0.041181	12.622	1.15307	0.0617714	0.0308857	0.978048	2.74883	5.44618	0.0205905	0.0205905	0.0308857	0.133838	-0.0388304	100	97.1323
NOSZ_LAZ_1	Noszvaj, Láz-tető	GEOMAR	2021-06-17	77.1467	0.0313732	12.6852	0.805246	0.0209155	0.0313732	0.909823	3.07458	5.17658	0	0	0.0209155	0.125493	-0.0282801	100	95.623
NOSZ_LAZ_1	Noszvaj, Láz-tető	GEOMAR	2021-06-17	76.9316	0.010474	12.7155	0.921713	0.031422	0.0418961	0.963609	2.95367	5.25795	0	0.115214	0	0.136162	-0.0791957	100	95.4744
NOSZ_LAZ_1	Noszvaj, Láz-tető	GEOMAR	2021-06-17	77.3595	0.0104427	12.5312	0.762317	0.11487	0.0208854	0.908515	2.89263	5.29445	0	0	0	0.135755	-0.0305927	100	95.7607
NOSZ_LAZ_1	Noszvaj, Láz-tető	GEOMAR	2021-06-17	77.4921	0.0315864	12.8978	0.631729	0.0210576	0.0315864	0.894949	2.44268	5.45393	0	0	0.0210576	0.105288	-0.0237269	100	94.9775
NOSZ_LAZ_1	Noszvaj, Láz-tető	GEOMAR	2021-06-17	77.4014	0.0418329	12.3825	0.951699	0.0104582	0.0627494	1.09811	2.97014	4.9572	0.0104582	0	0	0.146415	-0.032995	100	95.6185
NOSZ_LAZ_1	Noszvaj, Láz-tető	GEOMAR	2021-06-17	77.1346	0.0310943	12.5103	0.922464	0.0518238	0.0518238	0.932829	3.02651	5.23421	0	0	0	0.134742	-0.0303644	100	96.4807
NOSZ_LAZ_1	Noszvaj, Láz-tető	GEOMAR	2021-06-17	77.5056	0.021067	12.3137	0.77948	0.115869	0.0105335	0.905882	3.16005	5.03502	0	0.0948016	0	0.126402	-0.0684015	100	94.9351
NOSZ_LAZ_1	Noszvaj, Láz-tető	GEOMAR	2021-06-17	77.2812	0.041471	12.3584	0.860523	0.0725742	0.0518387	0.870891	2.80966	5.55711	0	0	0	0.124413	-0.0280367	100	96.453
NOSZ_LAZ_1	Noszvaj, Láz-tető	GEOMAR	2021-06-17	76.9314	0.0419416	12.918	0.733978	0.0733978	0.0838832	0.943686	2.66329	5.48386	0.0104854	0	0.0104854	0.13631	-0.0307178	100	95.3707
NOSZ_LAZ_1	Noszvaj, Láz-tető	GEOMAR	2021-06-17	76.7974	0.0632425	12.8171	0.853773	0.0737829	0.0632425	0.906475	2.51916	5.80777	0	0	0	0.126485	-0.0285036	100	94.873
NOSZ_LAZ_1	Noszvaj, Láz-tető	GEOMAR	2021-06-17	76.761	0.0313353	12.8892	0.908723	0.0940058	0.0417804	1.02362	2.91418	5.23299	0	0.0104451	0	0.125341	-0.0326438	100	95.7387
NOSZ_LAZ_1	Noszvaj, Láz-tető	GEOMAR	2021-06-17	76.7113	0.0420739	12.6327	0.988738	0.0631109	0.0631109	1.11496	2.85051	5.42754	0	0	0	0.13674	-0.0308147	100	95.0707
NOSZ_LAZ_1	Noszvaj, Láz-tető	GEOMAR	2021-06-17	76.5565	0.0315134	12.8785	1.00843	0.0525223	0.0525223	1.08196	3.09881	5.07365	0.0105045	0.0630267	0.0210089	0.126053	-0.054944	100	95.1977
NOSZ_LAZ_1	Noszvaj, Láz-tető	GEOMAR	2021-06-17	77.3895	0.0418775	12.6051	0.764264	0.0837549	0.0314081	0.910835	2.96283	5.10905	0	0.0209387	0	0.115163	-0.0347685	100	95.5168
NOSZ_LAZ_1	Noszvaj, Láz-tető	GEOMAR	2021-06-17	77.6159	0.0104731	12.4839	0.858792	0.0628384	0.0104731	0.92163	3.06861	4.83856	0.0314192	0	0	0.125677	-0.0283215	100	95.483

## Sheet: EMPA refs
Sample	Date /Ref	SiO2	TiO2	Al2O3	FeO	MnO	MgO	CaO	Na2O	K2O	P2O5	F	SO3	Cl	O=F,Cl	Total
Primary standards (elements used for calibration highlighted by colour)
Scapolite R6600	2021-02-22	49.1582	0.0183744	24.3746	0.0651237	0.041	0	13.8574	5.46383	0.837321	0	0.0375	1.33828	1.40547	-0.332514	96.2645
Scapolite R6600	2021-02-22	48.9651	0	23.8068	0.0977586	0	0.00475336	13.8051	5.35568	0.848488	0.0392456	0	1.3624	1.4555	-0.328001	95.4128
Scapolite R6600	2021-02-22	49.1659	0.020052	25.0382	0.122536	0.059	0.0221377	13.6701	5.63902	0.84555	0.00343627	0.11	1.3411	1.45009	-0.373097	97.114
Scapolite R6600	2021-02-22	49.3363	0.00778096	25.0137	0.0797132	0.0075	0	13.772	5.21192	0.858278	0.00391786	0.0357	1.35987	1.40982	-0.332737	96.7637
Scapolite R6600	2021-02-22	48.6421	0.0396082	25.1997	0.173674	0.0583	0.00600673	13.8622	5.52039	0.847744	0	0.0948	1.32095	1.44047	-0.364528	96.8413
Scapolite R6600	2021-02-22	47.8075	0.0503535	24.6091	0.135422	0.0006	0.0221267	13.8854	5.33046	0.858876	0.0149614	0	1.37948	1.42033	-0.320075	95.1945
Scapolite R6600	2021-02-22	48.8907	0.0355518	24.6318	0.0922366	0.0725	0	13.8931	5.3264	0.860082	0.0344101	0.0338	1.33144	1.44468	-0.339793	96.3068
Scapolite R6600	2021-02-22	49.269	0.00158916	24.8192	0.16871	0.0634	0.015668	13.8905	5.55084	0.840167	0.018021	0	1.36915	1.41554	-0.318994	97.1029
Scapolite R6600	2021-02-22	49.4848	0.0300067	25.0887	0.041733	0.0666	0.0133896	13.6865	5.3816	0.86969	0	0.0083	1.36702	1.41978	-0.323444	97.1347
Scapolite R6600	2021-02-22	49.7241	0.0177067	24.5465	0.0753055	0.0407	0.026169	13.6245	5.48408	0.854423	0.00664497	0.0373	1.33334	1.44046	-0.340315	96.871
Scapolite R6600	2021-02-22	49.5019	0	25.2579	0.0849134	0.0115	0	13.955	5.52945	0.879065	0.0177228	0	1.35416	1.43496	-0.323372	97.7032
Scapolite R6600	2021-02-22	49.5461	0.0061311	25.1299	0.161927	0.0686	0.036105	13.9453	5.35818	0.859138	0	0.0901	1.34631	1.42496	-0.359055	97.6137
Scapolite R6600	2021-02-22	49.8938	0.00646625	25.2428	0.0660319	0	0.0143651	13.7914	5.26187	0.834063	0.00426887	0.0161	1.33126	1.41126	-0.32481	97.5489
Scapolite R6600	2021-02-22	49.8589	0.00129297	25.1537	0.0606033	0.0157	0	13.7098	5.54342	0.858705	0.00966296	0	1.36895	1.44897	-0.326528	97.7032
Scapolite R6600	2021-02-23	49.6794	0.0330805	24.8314	0.0400545	0.0131	0.0124935	14.0305	5.52098	0.865478	0	0	1.31805	1.41584	-0.319062	97.4413
Scapolite R6600	2021-02-23	49.2299	0.000297179	24.4541	0.0704294	0	0.016509	13.8732	5.31082	0.851512	0	0.101	1.38409	1.44543	-0.368258	96.3691
Scapolite R6600	2021-02-23	47.8849	0.0135637	25.1397	0	0.0596	0.0154232	13.7135	5.38821	0.840865	0	0.0519	1.35938	1.40145	-0.337673	95.5308
Scapolite R6600	2021-02-23	48.0771	0	24.8226	0.0985838	0.0102	0.0027047	13.7843	5.41283	0.866877	0	0.0149	1.34161	1.46086	-0.335481	95.557
Scapolite R6600	2021-02-23	48.9074	0.00188593	24.8149	0.156817	0.0444	0.0230812	13.8758	5.44067	0.846898	0.0332088	0	1.30344	1.40979	-0.317699	96.5406
Scapolite R6600	2021-02-23	49.1574	0.0136964	24.4094	0.0438999	0.0449	0	13.868	5.36039	0.854433	0.0193937	0.0497	1.39907	1.44969	-0.347617	96.3223
Scapolite R6600	2021-02-23	49.1498	0.00424554	24.4808	0.0730933	0.0062	0.0189223	13.7726	5.08058	0.866175	0.00106384	0	1.29236	1.42531	-0.321198	95.8499
Scapolite R6600	2021-02-23	49.5527	0	24.7602	0.0504452	0	0	13.9829	5.85147	0.863736	0	0.0365	1.41409	1.43493	-0.338732	97.6083
Scapolite R6600	2021-02-23	49.3249	0.0302301	25.0868	0.157275	0.058	0.00539512	13.944	5.4386	0.863157	0	0	1.36404	1.42514	-0.321158	97.3764
Scapolite R6600	2021-02-23	49.5272	0.0238187	25.1656	0.0258969	0.041	0	13.924	5.42243	0.888469	0	0	1.33529	1.43468	-0.323309	97.465
Scapolite R6600	2021-02-23	49.4352	0.00766164	24.4351	0.152873	0.0129	0.00325542	13.9901	5.23433	0.865744	0.0163575	0	1.34345	1.43482	-0.32334	96.6085
Scapolite R6600	2021-02-23	48.8902	0	23.7438	0.0830292	0.021	0	13.8299	5.58391	0.86438	0.0185098	0.1033	1.35682	1.42521	-0.364668	95.5553
Scapolite R6600	2021-02-23	47.928	0	24.8152	0.0427535	0	0.0134219	13.8916	5.39978	0.841385	0.0107167	0	1.29948	1.43011	-0.322278	95.3501
Scapolite R6600	2021-02-23	49.0197	0.000303171	24.9683	0.162295	0.0314	0	14.0397	5.43852	0.849272	0	0.1505	1.40323	1.43	-0.385622	97.1076
Scapolite R6600	2021-02-24	48.5124	0	24.8762	0.131233	0.0593	0.00802682	13.7239	5.33573	0.86524	0	0	1.34542	1.42576	-0.321298	95.9619
Scapolite R6600	2021-02-24	49.0728	0.0251721	25.1494	0.0695163	0.0595	0	13.6829	5.53966	0.852007	0	0	1.35521	1.43477	-0.323327	96.9176
Scapolite R6600	2021-02-24	50.1656	0.0291325	24.1427	0.0718571	0.0092	0.00543693	13.8701	5.45095	0.858017	0.0171595	0	1.3283	1.41047	-0.317852	97.0411
Scapolite R6600	2021-02-24	48.602	0.0247875	24.6277	0.0593286	0	0.00332235	13.8727	5.38107	0.866162	0.0304302	0	1.37227	1.45041	-0.326853	95.9634
Scapolite R6600	2021-02-24	49.4243	0	24.9799	0.0829252	0	0	13.8499	5.30549	0.869486	0	0.0545	1.37985	1.43451	-0.346216	97.0347
Scapolite R6600	2021-02-24	48.8967	0	25.1076	0.041128	0.0405	0.00943579	13.8425	5.52728	0.852726	0.0142641	0	1.32155	1.4252	-0.321173	96.7578
Scapolite R6600	2021-02-24	49.45	0.0366735	24.9231	0.102425	0.0463	0.00606662	13.7633	5.6056	0.867687	0.00848524	0.0215	1.40206	1.44457	-0.334588	97.3432
Scapolite R6600	2021-02-24	50.2747	0.00159476	24.5281	0.148918	0.0708	0.0181995	13.7428	5.23409	0.859899	0	0.0546	1.30134	1.4151	-0.341885	97.3083
Scapolite R6600	2021-02-24	49.0961	0.0191754	24.9242	0.0787465	0.0416	0	13.8422	5.42796	0.850284	0.00109844	0.0208	1.32315	1.44521	-0.33444	96.7361
Scapolite R6600	2021-02-24	49.6917	0.0158649	25.0204	0.0376034	0.0549	0.0175751	13.7623	5.40754	0.877847	0.0141878	0	1.37835	1.41573	-0.319038	97.375
Scapolite R6600	2021-02-24	49.0971	0	24.3905	0.162345	0.0412	0.0249919	13.9468	5.51707	0.872022	0	0.0364	1.35813	1.4301	-0.337603	96.539
Scapolite R6600	2021-02-24	49.3368	0.0301074	24.4564	0.0288934	0	0	13.7492	5.33311	0.878228	0.0128169	0.0149	1.34151	1.43021	-0.328575	96.2836
Scapolite R6600	2021-02-24	49.9357	0.0141748	24.6145	0.133724	0.0109	0	13.7257	5.39221	0.846549	0	0.0489	1.32772	1.43489	-0.343945	97.1409
Scapolite R6600	2021-02-24	49.0957	0.00938093	24.9866	0.058034	0.0183	0.0240595	13.7342	5.46291	0.848159	0.0205905	0	1.37257	1.42525	-0.321182	96.7346
Scapolite R6600	2021-02-25	48.9748	0.0134367	25.1751	0.118073	0.0467	0	13.678	5.50501	0.878796	0.0128646	0.032	1.40571	1.44021	-0.338028	96.9427
Scapolite R6600	2021-02-25	49.2716	0	25.2011	0.140052	0	0	13.8845	5.34033	0.872818	0	0.0971	1.29868	1.42013	-0.360914	97.1655
Scapolite R6600	2021-02-25	49.3001	0	24.8088	0.132016	0.0084	0	13.8042	5.46412	0.864535	0	0	1.30193	1.41077	-0.317919	96.777
Scapolite R6600	2021-02-25	49.3036	0.0116979	24.5961	0.150494	0.0645	0	13.7163	5.39932	0.86261	0.00977759	0	1.40336	1.45032	-0.326832	96.6412
Scapolite R6600	2021-02-25	49.3812	0	24.7749	0.0227435	0.0354	0.00948447	13.8671	5.73941	0.844221	0.0141642	0	1.33203	1.42476	-0.321072	97.1243
Scapolite R6600	2021-02-25	48.8579	0.0282946	24.662	0.154169	0	0.0154375	13.6799	5.16692	0.864373	0.00900122	0.0437	1.36694	1.43474	-0.341722	95.9416
Scapolite R6600	2021-02-25	49.8072	0	25.1112	0.206248	0	0.00336797	13.674	5.44299	0.871089	0.0159269	0	1.35903	1.45515	-0.32792	97.6184
Scapolite R6600	2021-02-25	49.7131	0.0172403	25.3568	0.234111	0.036	0	13.4934	5.38153	0.85475	0.0393458	0.0054	1.34105	1.40454	-0.31879	97.5586
Scapolite R6600	2021-02-25	48.6457	0	25.2821	0.113788	0.0159	0.035757	13.792	5.45899	0.863964	0.0295366	0.0268	1.34306	1.46152	-0.340641	96.7284
Scapolite R6600	2021-02-25	48.8602	0	25.5906	0.0783047	0.0606	0.00200811	13.8175	5.369	0.883258	0.0289144	0.1051	1.35706	1.40097	-0.359964	97.1936
Scapolite R6600	2021-02-25	49.3439	0.00941136	24.743	0.143485	0	0.00749755	13.8583	5.55418	0.887325	0	0	1.32907	1.39607	-0.314607	96.9576
Scapolite R6600	2021-02-25	48.3691	0	24.4239	0.0353358	0	0	13.9385	5.2904	0.86036	0	0	1.37097	1.46554	-0.330262	95.4238
Scapolite R6600	2021-04-06	49.295	0	25.3775	0.0956361	0.014	0	13.8026	5.41168	0.854063	0.0105077	0.0166	1.33695	1.44477	-0.332572	97.3269
Scapolite R6600	2021-04-06	49.2092	0.00464889	25.3196	0.0542283	0.0065	0	13.8226	5.3974	0.889792	0	0.0301	1.3635	1.41489	-0.331523	97.181
Scapolite R6600	2021-04-06	48.9862	0	24.9758	0.109671	0.0845	0	13.8805	5.26304	0.894025	0.0119715	0.0117	1.35501	1.44467	-0.330487	96.6866
Scapolite R6600	2021-04-06	49.4134	0.00530426	24.8119	0	0.0216	0.00820809	13.9087	5.59222	0.910312	0.0073304	0.0264	1.34573	1.41567	-0.330139	97.1367
Scapolite R6600	2021-04-06	49.6878	0.000694659	25.4192	0.0795766	0.0188	0	13.678	5.42887	0.853266	0	0	1.31379	1.41434	-0.318725	97.5756
Scapolite R6600	2021-04-06	49.6391	0.0048617	25.1237	0.0528535	0.0179	0	13.7259	5.40972	0.86336	0.00324446	0	1.38752	1.44596	-0.325851	97.3483
Scapolite R6600	2021-04-06	50.0036	0.0266331	25.1809	0.129091	0.0035	0	13.6743	5.55668	0.87724	0.0182209	0	1.33038	1.4149	-0.318851	97.8965
Scapolite R6600	2021-04-06	49.3476	0.0136106	24.76	0.097933	0.0532	0.0137739	13.7711	5.29463	0.8829	0.00727984	0.0527	1.36896	1.44476	-0.347768	96.7607
Scapolite R6600	2021-04-06	49.2378	0.011175	25.1765	0.140838	0	0.00481334	13.7089	5.42734	0.839342	0.0111425	0	1.34726	1.43001	-0.322255	97.0129
Scapolite R6600	2021-04-06	49.2454	0.0108782	24.9486	0.113708	0	0	13.808	5.4405	0.87794	0.014711	0	1.35229	1.42967	-0.322178	96.9194
Scapolite R6600	2021-04-06	49.6753	0.0200261	25.6498	0.116299	0	0	13.782	5.50915	0.900496	0	0.0085	1.33136	1.40502	-0.320204	98.0778
Scapolite R6600	2021-04-06	49.1695	0.00986335	25.3607	0.0116297	0.0806	0.0055334	13.8819	5.32106	0.863296	0	0.0498	1.36867	1.45531	-0.348926	97.2289
Scapolite R6600	2021-04-06	49.5293	0.00301242	24.9583	0.0638364	0	0.0110819	13.8366	5.19249	0.871878	0.00264012	0.0459	1.33832	1.44511	-0.344986	96.9535
Scapolite R6600	2021-04-06	49.0769	0.0360546	25.3985	0.0723573	0	0.0444392	13.9073	5.66143	0.880956	0	0.0682	1.36123	1.41498	-0.347584	97.5748
Scapolite R6600	2021-06-17	49.34	0.01	24.68	0.1	0.04	0	13.96	5.27	0.85	0.01	0.02	1.34	1.43	-0.330675	96.7193
Scapolite R6600	2021-06-17	49.38	0.01	24.65	0.12	0.04	0.01	13.77	5.54	0.88	0	0	1.36	1.43	-0.322254	96.8677
Scapolite R6600	2021-06-17	50.25	0	24.85	0.06	0.05	0	13.88	5.41	0.89	0	0	1.35	1.44	-0.324507	97.8555
Scapolite R6600	2021-06-17	50.41	0	25.09	0.13	0.01	0.02	13.98	5.43	0.86	0.01	0	1.35	1.41	-0.317746	98.3823
Scapolite R6600	2021-06-17	49.33	0.03	25.79	0.07	0.06	0.01	13.8	5.52	0.91	0	0.1	1.34	1.45	-0.368866	98.0411
Scapolite R6600	2021-06-17	49.09	0.01	25.66	0.08	0	0	13.86	5.33	0.86	0	0.01	1.36	1.41	-0.321957	97.348
Scapolite R6600	2021-06-17	49.58	0.02	24.45	0.09	0	0.03	14.11	5.54	0.86	0	0.02	1.34	1.43	-0.330675	97.1393
Scapolite R6600	2021-06-17	49.54	0.03	24.52	0.07	0.03	0.02	13.81	5.32	0.87	0	0	1.36	1.43	-0.322254	96.6777
Scapolite R6600	2021-06-17	49.28	0	25.12	0.12	0.03	0	13.91	5.43	0.86	0	0	1.37	1.4	-0.315493	97.2045
Scapolite R6600	2021-06-17	48.5	0	24.73	0.15	0.07	0	14.02	5.39	0.87	0.01	0	1.33	1.46	-0.329014	96.201
Scapolite R6600	2021-06-17	49.33	0	25.25	0.07	0.02	0.04	13.71	5.4	0.86	0.04	0	1.33	1.43	-0.322254	97.1577
Scapolite R6600	2021-06-17	49.24	0.01	24.89	0.1	0.02	0.03	13.66	5.45	0.88	0.01	0.16	1.37	1.43	-0.389622	96.8604
Scapolite R6600	Average	49.2534	0.0114576	24.9054	0.0952036	0.0279837	0.00888055	13.823	5.42262	0.864516	0.00871443	0.0269125	1.35044	1.43003	-0.333592	96.895
Scapolite R6600	2 SD	1.00584	0.0250299	0.766077	0.095304	0.0510112	0.0221554	0.219038	0.251905	0.0316813	0.021688	0.0755028	0.0525577	0.033224	0.0331218	1.35506
Scapolite R6600	2 RSD %	0.0204217	2.18457	0.0307594	1.00105	1.82289	2.49483	0.0158459	0.0464545	0.0366463	2.48875	2.80549	0.0389189	0.0232331	-0.0992884	0.0139848
Scapolite R6600	REF (Jarosevich et al. 1980)	49.78		25.05				13.58	5.42	0.78			1.35	1.43	-0.322254	96.8477
VG-568	2021-02-22	76.4568	0.10556	12.048	1.17271	0.0628	0.0444695	0.445258	3.47063	4.85139	0.022661	0.1072	0.0104131	0.10782	-0.0694342	98.8363
VG-568	2021-02-22	76.9696	0.0798929	12.073	0.98549	0.0727	0.0457717	0.430962	3.63365	4.93132	0	0.2317	0.0209295	0.100446	-0.120194	99.4553
VG-568	2021-02-22	76.7467	0.0768324	12.0286	1.05486	0.0408	0.0582161	0.441017	3.39834	4.83633	0	0.2106	0.010242	0.11973	-0.115655	98.9066
VG-568	2021-02-22	76.6694	0.0964844	12.0912	1.05132	0	0.0308054	0.481602	3.46486	4.94654	0	0.1006	0.00158366	0.13544	-0.0728795	98.9969
VG-568	2021-02-22	76.8555	0.0649992	12.1096	1.07136	0.027	0.0275214	0.410489	3.27778	4.8692	0.0117864	0.243	0.00914746	0.112313	-0.127626	98.962
VG-568	2021-02-22	76.569	0.109687	12.0113	1.11782	0.058	0.024321	0.432994	3.42036	4.90933	0.0220978	0.1286	0	0.0998234	-0.0766428	98.8267
VG-568	2021-02-22	77.1554	0.0911064	12.1869	1.09206	0	0.0226126	0.459238	3.14899	4.92019	0.00777409	0.2302	0	0.104925	-0.120571	99.2988
VG-568	2021-02-22	76.2536	0.0984659	11.9341	1.22385	0.001	0.0146642	0.458254	3.33309	4.85974	0.0142791	0.1972	0.0173916	0.0998253	-0.105527	98.4
VG-568	2021-02-22	77.0167	0.0390844	12.0119	1.1121	0	0.0402066	0.398493	3.5225	4.88033	0.0156258	0.1513	0.013444	0.0934033	-0.0847539	99.2104
VG-568	2021-02-22	76.4218	0.0981761	12.1102	1.1348	0.044	0.0297197	0.439402	3.58403	4.90016	0.0140645	0.0583	0	0.119287	-0.0514291	98.9025
VG-568	2021-02-22	76.8643	0.0684132	11.9522	1.13035	0	0.022976	0.440369	3.76798	4.92569	0	0.1529	0	0.0964777	-0.0861204	99.3355
VG-568	2021-02-22	76.5661	0.0802755	12.1661	1.0858	0	0.0584889	0.426478	3.82362	4.85537	0	0.0165	0	0.0980003	-0.0290319	99.1477
VG-568	2021-02-22	76.5881	0.113704	11.8143	1.13869	0.0241	0.025856	0.434359	3.75294	4.88987	0.00115481	0.0907	0.0152902	0.100099	-0.060747	98.9284
VG-568	2021-02-22	76.8331	0.0921784	12.3083	1.01337	0	0.0012725	0.430627	3.93784	4.89086	0	0.1255	0.000923214	0.106942	-0.0769418	99.6639
VG-568	2021-02-23	76.6758	0.0753229	11.8965	1.22894	0.0527	0.0081792	0.4528	3.60449	4.85088	0	0.0564	0.00404769	0.092398	-0.0445695	98.9539
VG-568	2021-02-23	76.7466	0.110379	12.2286	1.04258	0.036	0	0.450571	3.61359	4.93202	0.0212211	0.1849	0.00975493	0.106265	-0.1018	99.3807
VG-568	2021-02-23	76.6415	0.101171	12.1974	1.08107	0.0263	0.00200113	0.421373	3.43748	4.83164	0.0145995	0.1376	0.007315	0.106633	-0.0819668	98.9241
VG-568	2021-02-23	76.7791	0.0820061	11.9224	1.1541	0.024	0	0.44176	3.59189	4.95156	0	0.1987	0.0453567	0.0892833	-0.103783	99.1764
VG-568	2021-02-23	76.7557	0.108039	12.0776	1.22355	0	0.00930482	0.461597	3.47681	4.86994	0	0.0859	0	0.09407	-0.0573673	99.1052
VG-568	2021-02-23	76.6638	0.0566949	12.0458	1.20215	0.0069	0.00131512	0.414609	3.44528	4.90848	0.00892423	0.2199	0.0354899	0.101426	-0.115446	98.9953
VG-568	2021-02-23	76.941	0.112703	12.1103	1.29157	0	0.0254319	0.437313	3.61357	4.91589	0.0344813	0.0891	0	0.0855707	-0.0567993	99.6001
VG-568	2021-02-23	76.4809	0.0772774	12.0131	1.1916	0.0452	0.0458798	0.44743	3.35776	4.86402	0	0.2205	0.00653195	0.104243	-0.116333	98.7382
VG-568	2021-02-23	76.4533	0.058909	11.8759	1.11986	0.036	0.0145559	0.429036	3.48131	4.88078	0	0.1527	0.00492043	0.0918116	-0.0849847	98.5141
VG-568	2021-02-23	76.9678	0.0762248	12.2468	1.18214	0.0159	0.0205617	0.449472	3.61193	4.89962	0	0.1116	0	0.0942391	-0.0682264	99.6081
VG-568	2021-02-23	76.3433	0.116082	12.0291	1.27108	0.0246	0.0226517	0.473597	3.39057	4.87926	0.0299831	0.0835	0.00739079	0.104405	-0.0586858	98.7169
VG-568	2021-02-23	77.0668	0.0882939	12.0864	1.00792	0.0424	0.0303466	0.425801	3.49353	4.90033	0.0543478	0.1636	0	0.105894	-0.0927476	99.3729
VG-568	2021-02-23	76.4136	0.0938389	11.9563	1.117	0	0.0111812	0.448843	3.33328	4.94147	0.0122776	0.0282	0	0.101117	-0.0346605	98.4224
VG-568	2021-02-23	76.9945	0.0686345	12.1626	1.19055	0.0302	0.0924135	0.432338	3.67931	4.84045	0.00697693	0.1476	0	0.102285	-0.0851975	99.6627
VG-568	2021-02-24	76.9366	0.114953	12.0248	1.19648	0.1336	0.0281854	0.385481	3.4396	4.8453	0.0143031	0.2142	0	0.115867	-0.1163	99.333
VG-568	2021-02-24	76.4717	0.0700635	12.0971	1.10891	0.0281	0.0177552	0.457049	3.55609	4.93689	0.0137711	0.1822	0.0308968	0.108013	-0.101057	98.9775
VG-568	2021-02-24	76.3259	0.0873058	12.1064	1.3008	0.035	0.0231617	0.460932	3.44355	4.90516	0.0352739	0.1814	0	0.10376	-0.0997616	98.9089
VG-568	2021-02-24	76.4609	0.0545638	12.0723	1.18914	0.0676	0.0304251	0.441778	3.54355	4.89518	0	0.1762	0.0161991	0.0875957	-0.0939293	98.9415
VG-568	2021-02-24	76.9636	0.0780988	12.0471	1.01824	0.0504	0.00331341	0.456248	3.5233	4.88462	0.0255473	0.2414	0.0126074	0.0882416	-0.121528	99.2711
VG-568	2021-02-24	77.5272	0.113535	12.198	1.1265	0.0188	0.0218418	0.449131	3.48316	4.91049	0	0.072	0	0.109566	-0.0550068	99.9753
VG-568	2021-02-24	75.896	0.0636496	11.9273	0.991502	0.0326	0.0165832	0.459042	3.69706	4.86999	0.0502949	0.2179	0	0.0900124	-0.112032	98.1999
VG-568	2021-02-24	76.5436	0.0908996	11.8287	1.10052	0.0059	0	0.450131	3.54748	4.85522	0.0123499	0.1029	0	0.103914	-0.0667435	98.5749
VG-568	2021-02-24	76.8912	0.0780698	12.2981	1.1057	0	0.0225264	0.442181	3.61441	4.92496	0.000547146	0.2254	0.0134574	0.106471	-0.118899	99.6042
VG-568	2021-02-24	77.0219	0.0906664	12.3106	1.0667	0	0.0775118	0.431625	3.66993	4.87422	0.0178869	0.0728	0	0.104316	-0.0541605	99.684
VG-568	2021-02-24	76.4034	0.0844177	11.8195	1.08718	0.0464	0.0311441	0.478056	3.55382	4.90478	0	0.2044	0.00884764	0.0908152	-0.106529	98.6063
VG-568	2021-02-24	76.8021	0.0684481	11.9085	1.12677	0.0728	0.0221643	0.436661	3.12104	4.88956	0	0.0943	0.0226501	0.0843228	-0.0587076	98.5906
VG-568	2021-02-24	76.6268	0.0745246	12.2173	1.17446	0.0406	0	0.432546	3.65383	4.8901	0.0122571	0.0892	0	0.100772	-0.0602671	99.2521
VG-568	2021-02-25	76.2506	0.0943153	11.7787	1.03127	0	0.0320568	0.447005	3.83022	4.94603	0.0226523	0.1945	0.00144461	0.0890485	-0.101962	98.6159
VG-568	2021-02-25	77.1722	0.0986039	12.3643	1.15501	0.0338	0.0156864	0.422619	3.72374	4.83413	0.0283616	0.2215	0.0290395	0.0924137	-0.114089	100.077
VG-568	2021-02-25	77.2912	0.0857177	11.9499	1.04496	0.0512	0.0305703	0.498021	3.69124	4.88541	0.00356014	0.2117	0	0.127331	-0.117831	99.753
VG-568	2021-02-25	76.1182	0.0687089	12.1749	1.26228	0.0278	0.0158401	0.466957	3.54723	4.8948	0.00956538	0.1294	0	0.0963676	-0.0762009	98.7358
VG-568	2021-02-25	77.0363	0.0791358	12.0502	1.09201	0	0.0595299	0.431647	3.80927	4.88524	0.0567169	0.1817	0.0122869	0.0902119	-0.0968347	99.6874
VG-568	2021-02-25	76.4059	0.0783324	12.0672	1.00583	0	0.031682	0.469704	3.67066	4.89457	0	0.1167	0.00218624	0.104561	-0.0727	98.7746
VG-568	2021-02-25	76.3994	0.0848814	12.185	1.2443	0.0836	0	0.432724	3.6467	4.83601	0.0350098	0.24	0	0.0892485	-0.121165	99.1556
VG-568	2021-02-25	77.0319	0.0597372	11.9374	1.08573	0.035	0.0509804	0.428597	3.83476	4.94621	0	0.1249	0.00973072	0.102382	-0.0756616	99.5716
VG-568	2021-02-25	76.6245	0.0969321	11.9488	1.15213	0.0317	0.0416408	0.447867	3.48388	4.8994	0	0.0795	0.0248883	0.101825	-0.0564202	98.8766
VG-568	2021-02-25	76.787	0.0960119	12.1735	1.14538	0.0758	0.0264437	0.47795	3.49253	4.87966	0	0.1544	0.00749757	0.101013	-0.087774	99.3294
VG-568	2021-02-25	76.9158	0.0817831	11.8672	1.13463	0.0828	0.00334126	0.431484	3.52923	4.89512	0.0222507	0.2297	0	0.109092	-0.1213	99.1812
VG-568	2021-02-25	76.5079	0.0647689	12.2525	1.07202	0.0993	0.0167091	0.477519	3.45079	4.88521	0	0.1619	0.0234568	0.11725	-0.094591	99.0347
VG-568	2021-04-06	76.9824	0.0791151	11.915	0.980587	0.0559	0.00530038	0.432983	3.4118	4.8899	0.00160306	0.1574	0.00396718	0.117769	-0.0928132	98.9409
VG-568	2021-04-06	76.4347	0.115411	12.2129	1.02895	0.0158	0.0133012	0.438259	3.56954	4.89033	0	0.1411	0.0156721	0.102725	-0.0825598	98.8961
VG-568	2021-04-06	76.6556	0.0951653	12.0171	1.12377	0	0	0.441694	3.85952	4.87997	0.0431214	0.1152	0.038016	0.110714	-0.073455	99.3064
VG-568	2021-04-06	76.7623	0.057389	12.1087	1.1482	0	0.0448301	0.438855	3.73394	4.90041	0.0275017	0.2989	0	0.124408	-0.153888	99.4916
VG-568	2021-04-06	76.8626	0.0786551	11.8545	1.11125	0.034	0.0349465	0.456079	3.5863	4.8847	0	0.2087	0	0.115122	-0.113817	99.113
VG-568	2021-04-06	76.5602	0.107237	12.267	1.11264	0.0541	0.0329407	0.430383	3.57676	4.89498	0.0170844	0.1303	0	0.110589	-0.0797846	99.2145
VG-568	2021-04-06	76.5666	0.0756996	12.0585	1.29101	0	0	0.438095	3.81711	4.91106	0	0.0143	0	0.117487	-0.032497	99.2573
VG-568	2021-04-06	76.8547	0.0843731	12.0571	1.16606	0.0211	0.033904	0.421499	3.70073	4.86947	0.0151312	0.0861	0.0114679	0.123418	-0.0640651	99.381
VG-568	2021-04-06	76.4479	0.096496	12.0545	1.1521	0.0969	0.0241858	0.458053	3.79929	4.88521	0.00670663	0.1351	0.00396709	0.113108	-0.0823734	99.1911
VG-568	2021-04-06	76.9648	0.107885	12.0654	1.11961	0	0	0.422863	3.78155	4.89513	0	0.2353	0.0264287	0.110379	-0.123948	99.6055
VG-568	2021-04-06	76.2655	0.092767	11.994	1.01757	0.0463	0.0417395	0.453216	3.58296	4.87897	0.0252942	0.0343	0.00414877	0.10053	-0.0370967	98.5002
VG-568	2021-04-06	77.1441	0.0503181	12.1252	0.974499	0	0.0497886	0.428911	3.65041	4.90071	0	0.1681	0	0.0917075	-0.0914454	99.4923
VG-568	2021-04-06	76.3092	0.0909146	11.9242	1.0564	0	0.0509915	0.442463	3.70726	4.87518	0	0.0597	0	0.111195	-0.0501949	98.5773
VG-568	2021-04-06	77.0971	0.0609209	12.1945	1.17125	0.0502	0.0170687	0.418965	3.71675	4.90439	0	0.2195	0.000600676	0.108188	-0.116801	99.8426
VG-568	2021-06-17	76.92	0.07	12.13	1.12	0.01	0.04	0.4	3.77	4.91	0	0.08	0.01	0.11	-0.0584729	99.5115
VG-568	2021-06-17	76.51	0.09	11.99	1.02	0.02	0.04	0.48	3.96	4.87	0.03	0.28	0	0.12	-0.144937	99.2651
VG-568	2021-06-17	76.25	0.07	12.1	0.82	0	0.05	0.45	3.52	4.86	0	0.13	0.03	0.12	-0.0817791	98.3182
VG-568	2021-06-17	77.17	0.06	12.01	0.87	0.09	0.01	0.43	3.82	4.92	0.02	0.08	0.02	0.12	-0.0607265	99.5593
VG-568	2021-06-17	77.13	0.09	12.39	0.87	0.02	0.02	0.45	2.96	4.95	0	0.22	0	0.11	-0.11742	99.0926
VG-568	2021-06-17	76.3	0.07	11.75	0.89	0	0	0.41	3.51	4.83	0.03	0.15	0	0.12	-0.0902001	97.9698
VG-568	2021-06-17	76.99	0.1	12.01	1.03	0.01	0	0.49	3.77	4.84	0	0.16	0	0.11	-0.0921572	99.4178
VG-568	2021-06-17	76.44	0.09	12.12	1.14	0.01	0	0.45	3.92	4.94	0.01	0.09	0	0.12	-0.064937	99.2651
VG-568	2021-06-17	76.59	0.11	12.03	1.31	0.02	0	0.44	3.68	4.94	0.01	0.25	0.02	0.11	-0.130052	99.3799
VG-568	2021-06-17	76.83	0.09	12.09	1.07	0	0.04	0.45	3.74	4.84	0.02	0.23	0	0.14	-0.128391	99.4116
VG-568	2021-06-17	76.94	0.08	12.12	1.12	0	0.04	0.43	3.84	4.89	0.01	0.22	0	0.1	-0.115167	99.6748
VG-568	2021-06-17	76.49	0.08	12	1.1	0	0.06	0.46	3.71	4.89	0	0.17	0	0.11	-0.0963677	98.9736
VG-568	Average	76.7059	0.084695	12.0619	1.10786	0.0288316	0.0253015	0.442929	3.5939	4.8904	0.0116335	0.153275	0.00784341	0.105518	-0.0883154	99.1317
VG-568	2 SD	0.61234	0.0348316	0.271639	0.194077	0.0596697	0.039669	0.0409356	0.370779	0.0620844	0.0283457	0.131579	0.0215295	0.0229684	0.0558712	0.846472
VG-568	2 RSD %	0.00798296	0.411259	0.0225205	0.175182	2.06959	1.56786	0.0924202	0.103169	0.0126952	2.43656	0.858449	2.74492	0.217673	-0.632632	0.00853886
VG-568	REF (Jarosevich et al. 1980)	76.71	0.12	12.06	0.8	0.03		0.5	3.75	4.89		0.17			-0.0715789	98.9584
VG-A99	2021-02-22	50.3919	4.08445	12.2743	13.3921	0.227	5.1831	9.28144	2.61798	0.827257	0.45293	0.1243	0.0464207	0.0149341	-0.0557023	98.8625
VG-A99	2021-02-22	49.8199	4.03445	12.0348	13.2133	0.2494	4.97905	9.31946	2.80051	0.816996	0.383726	0.0527	0.0502377	0.0271093	-0.0282986	97.7533
VG-A99	2021-02-22	50.5346	4.10062	12.2338	13.0201	0.0756	5.06487	9.27973	2.80991	0.793159	0.428298	0.0945	0.0486668	0.0231609	-0.0450088	98.462
VG-A99	2021-02-22	50.6056	4.02059	12.5064	13.6016	0.1979	5.09522	9.32139	2.39226	0.828617	0.403983	0	0.039901	0.024168	-0.00544631	99.0321
VG-A99	2021-02-22	49.6742	4.00106	12.2259	13.1736	0.1869	5.09484	9.27354	2.76484	0.813958	0.424205	0	0.0547695	0.0258878	-0.00583386	97.7079
VG-A99	2021-02-22	49.2875	4.12027	12.2285	13.4197	0.2661	5.06524	9.32558	2.64138	0.805452	0.40852	0.2289	0.0272246	0.0253843	-0.102099	97.7478
VG-A99	2021-02-22	50.4116	4.05044	12.726	13.5333	0.2351	5.13128	9.32548	2.65484	0.831742	0.419997	0.1136	0.0586954	0.0145346	-0.051107	99.4555
VG-A99	2021-02-22	50.178	4.07093	12.202	13.0688	0.1702	5.0283	9.27375	2.65662	0.843453	0.411999	0.0504	0.00804394	0.0112761	-0.0237621	97.9501
VG-A99	2021-02-22	50.43	4.00965	12.3781	13.355	0.1726	5.09649	9.31622	2.91454	0.810144	0.414955	0.0167	0.0612779	0.0272674	-0.0131763	98.9897
VG-A99	2021-02-22	49.9322	4.11028	12.2067	13.2515	0.1604	5.06508	9.28474	2.91643	0.825139	0.417134	0	0.0571576	0.0232514	-0.00523975	98.2448
VG-A99	2021-02-22	50.8115	4.06944	12.8855	13.3087	0.1681	5.11611	9.26015	2.8836	0.823329	0.40665	0.1331	0.0559053	0.0249566	-0.0616661	99.8852
VG-A99	2021-02-22	51.6358	4.04974	12.7289	13.2928	0.1615	5.04548	9.33965	2.54388	0.813173	0.425482	0.0933	0.032017	0.0281919	-0.0456373	100.144
VG-A99	2021-02-22	52.2223	4.06055	12.6496	13.3483	0.0873	4.99914	9.35556	3.06206	0.80957	0.446536	0.1309	0.0493215	0.0149164	-0.0584772	101.178
VG-A99	2021-02-22	50.8865	4.05969	12.7268	13.2532	0.176	5.16257	9.24543	2.99975	0.813659	0.38969	0.072	0.0495074	0.0182158	-0.0344208	99.8186
VG-A99	2021-02-23	50.7083	4.05946	12.0796	13.215	0.1678	5.13863	9.29237	2.77673	0.830773	0.399113	0.0637	0.0658906	0.0206449	-0.0314734	98.7866
VG-A99	2021-02-23	50.9089	4.06012	12.127	13.3844	0.2063	5.02147	9.30797	2.96512	0.835085	0.43555	0.0652	0.0395301	0.0132726	-0.0304436	99.3395
VG-A99	2021-02-23	48.7006	4.07993	12.3255	13.4626	0.1412	5.07525	9.29022	2.98894	0.809407	0.390499	0.1507	0.0214528	0.0133202	-0.0664544	97.3832
VG-A99	2021-02-23	49.3727	4.03961	12.4452	13.1401	0.1143	5.08645	9.31124	2.80947	0.816051	0.445599	0.0149	0.0458181	0.0215125	-0.0111216	97.6518
VG-A99	2021-02-23	50.3033	4.07049	12.1948	13.1885	0.1367	5.00873	9.24454	2.84798	0.813163	0.428367	0.0392	0.0484014	0.0162779	-0.0201735	98.3203
VG-A99	2021-02-23	50.0966	4.05022	12.0725	13.4146	0.2393	5.15159	9.35468	2.90187	0.83527	0.403862	0.0204	0.0367958	0.0130041	-0.01152	98.5791
VG-A99	2021-02-23	50.5835	4.08553	12.2886	13.1316	0.1866	5.03565	9.40537	2.69955	0.83347	0.456823	0.079	0.0220691	0.0255651	-0.0390243	98.7943
VG-A99	2021-02-23	50.5044	4.03411	11.9698	13.4779	0.1285	5.12728	9.19505	2.78761	0.81463	0.380949	0.0321	0.0604505	0.0160249	-0.017127	98.5117
VG-A99	2021-02-23	50.8607	4.06579	12.3218	13.2391	0.2299	5.02853	9.28597	2.85394	0.820108	0.427758	0.0324	0.0592088	0.0256799	-0.0194291	99.2314
VG-A99	2021-02-23	50.6005	4.05491	12.407	13.3564	0.2256	5.13039	9.31604	2.59891	0.846745	0.40592	0.0799	0.0723752	0.0297763	-0.0403523	99.0842
VG-A99	2021-02-23	50.7057	3.9911	11.8412	13.29	0.1096	5.13668	9.29979	2.74509	0.862812	0.367988	0	0.0570155	0.0281967	-0.00635419	98.4288
VG-A99	2021-02-23	50.2906	4.12989	11.8078	13.3086	0.1926	5.02463	9.29989	2.7241	0.802825	0.477043	0.1141	0.0686505	0.0148374	-0.0513857	98.2041
VG-A99	2021-02-23	49.9506	4.06885	12.2294	13.2386	0.1286	5.1622	9.34608	2.64195	0.837029	0.426258	0.0305	0.0491453	0.0231202	-0.0180523	98.1142
VG-A99	2021-02-23	50.0304	4.0499	12.0868	13.3604	0.1999	5.00318	9.25536	2.60366	0.803383	0.405256	0.1411	0	0.0139103	-0.0625452	97.8907
VG-A99	2021-02-24	50.6543	4.06001	12.0796	13.1966	0.136	5.01598	9.26659	2.71174	0.840295	0.465716	0.05	0.0165458	0.0224417	-0.0261099	98.4897
VG-A99	2021-02-24	50.2573	4.06055	12.3512	13.4088	0.1324	5.1468	9.33482	2.45654	0.864711	0.375546	0.0986	0.0486562	0.0220156	-0.046477	98.5115
VG-A99	2021-02-24	51.1269	4.03557	12.4797	13.2453	0.1274	5.09525	9.2794	2.6777	0.847308	0.39217	0.084	0.0466306	0.0244616	-0.0408809	99.4209
VG-A99	2021-02-24	50.6513	4.0843	12.0475	13.3613	0.2077	5.06472	9.3205	2.73591	0.815652	0.443336	0	0.0404446	0.0253555	-0.00571392	98.7923
VG-A99	2021-02-24	50.3877	4.1061	12.2686	13.0701	0.1681	5.0702	9.3291	2.62003	0.845477	0.425862	0.0535	0.0186878	0.0173367	-0.0264332	98.3544
VG-A99	2021-02-24	50.4715	4.01534	12.2435	13.5318	0.2073	5.08996	9.27127	2.48359	0.838423	0.406228	0.1351	0.05648	0.0196517	-0.0613128	98.7088
VG-A99	2021-02-24	50.8887	4.0547	12.3224	13.4574	0.2315	5.15686	9.2658	2.87708	0.8667	0.469568	0.0347	0.0219969	0.015428	-0.0180873	99.6447
VG-A99	2021-02-24	50.6977	4.06532	12.2964	13.1487	0.1505	5.00507	9.33488	2.61323	0.797366	0.372955	0.0947	0.040294	0.0270239	-0.0459636	98.5981
VG-A99	2021-02-24	49.996	4.06469	12.5198	13.0313	0.1713	5.02034	9.3149	2.75374	0.826777	0.398936	0	0.0500664	0.0206455	-0.0046525	98.1638
VG-A99	2021-02-24	51.01	4.05531	12.295	13.5775	0.1627	5.14144	9.28473	2.70487	0.849641	0.435204	0	0.0629691	0.0290023	-0.00653573	99.6017
VG-A99	2021-02-24	50.8715	4.00936	12.0952	13.4986	0.1739	5.01907	9.34507	2.84532	0.831972	0.467769	0	0.0660828	0.0318519	-0.00717788	99.2485
VG-A99	2021-02-24	50.9781	4.1109	11.8762	13.1056	0.2221	5.13973	9.25663	2.78736	0.840083	0.374982	0	0.0322872	0.0279095	-0.00628947	98.7457
VG-A99	2021-02-24	50.3059	4.03489	11.8172	13.0116	0.1326	5.07313	9.32109	2.49247	0.840907	0.416203	0.0395	0.0498897	0.0228084	-0.0217715	97.5364
VG-A99	2021-02-24	50.571	4.08378	12.402	13.599	0.1828	5.08544	9.28043	2.79874	0.837563	0.416685	0.2138	0.0395885	0.0198249	-0.0944886	99.4362
VG-A99	2021-02-24	50.6046	4.08498	11.7977	13.1432	0.1078	5.08701	9.31514	2.77354	0.860829	0.385007	0.0912	0.0405716	0.0150972	-0.0418022	98.2649
VG-A99	2021-02-24	51.3596	4.03532	12.2887	13.4506	0.2176	5.07308	9.28565	2.60356	0.846029	0.451589	0	0.0388396	0.0185234	-0.0041743	99.665
VG-A99	2021-02-25	49.8653	4.08986	12.4321	13.0759	0.1834	5.04518	9.38096	2.59625	0.832311	0.395376	0	0.0485165	0.0241432	-0.00544072	97.9639
VG-A99	2021-02-25	51.3554	4.03059	12.6492	13.5417	0.1616	5.11644	9.21993	2.70354	0.838672	0.440102	0.1025	0.0333047	0.0164904	-0.046874	100.163
VG-A99	2021-02-25	50.4024	4.03021	12.2712	13.1052	0.1757	5.0648	9.24104	2.9923	0.822558	0.389965	0.0344	0.0696034	0.0185448	-0.0186633	98.5993
VG-A99	2021-02-25	50.7824	4.0899	12.2192	13.5095	0.274	5.09507	9.36015	2.92588	0.830386	0.44667	0	0.0394661	0.0261419	-0.00589113	99.5928
VG-A99	2021-02-25	50.9541	4.10566	12.5739	13.1071	0.1669	5.10546	9.33925	2.97685	0.842551	0.407794	0.1007	0.0435085	0.0142458	-0.0456103	99.6924
VG-A99	2021-02-25	50.9279	4.01566	12.3852	13.4899	0.1905	5.05501	9.26065	2.82739	0.806087	0.423721	0.0504	0.021542	0.0159286	-0.0248106	99.445
VG-A99	2021-02-25	50.9741	4.06569	12.2301	13.2211	0.154	5.08607	9.29775	2.63864	0.813626	0.418564	0	0.0345591	0.0179892	-0.00405391	98.9481
VG-A99	2021-02-25	50.4006	4.05473	12.3127	13.3753	0.2066	5.07411	9.30156	2.92644	0.857246	0.412086	0	0.0653541	0.021121	-0.00475966	99.0032
VG-A99	2021-02-25	50.7029	4.03542	12.2973	13.5979	0.1849	5.06577	9.3335	2.54007	0.84392	0.480998	0.0669	0.0431924	0.0226813	-0.0332797	99.1822
VG-A99	2021-02-25	50.8875	4.08447	12.8153	13.0192	0.2194	5.09414	9.26743	2.82354	0.846075	0.367559	0	0.0416987	0.0400177	-0.00901807	99.4972
VG-A99	2021-02-25	50.6471	4.03448	12.1663	13.1372	0.1543	5.0237	9.25507	2.8363	0.835822	0.367307	0.0701	0.0226548	0.0247416	-0.0350914	98.54
VG-A99	2021-02-25	50.7564	4.08474	12.3352	13.4696	0.2162	5.13598	9.34514	2.90414	0.832632	0.479283	0	0.0425973	0.0271298	-0.00611376	99.6228
VG-A99	2021-04-06	50.3841	4.07543	12.7016	13.4542	0.1579	5.04054	9.31451	2.83535	0.845607	0.384007	0.1206	0.030951	0.0164402	-0.0544838	99.3066
VG-A99	2021-04-06	51.0975	4.04423	12.5068	13.1481	0.206	5.12064	9.28467	2.87316	0.84467	0.454266	0.0285	0.0652823	0.0312864	-0.0190505	99.6861
VG-A99	2021-04-06	50.339	4.06554	12.5078	13.2259	0.1045	5.09382	9.32547	2.63129	0.833188	0.434156	0.1238	0.0164636	0.0274644	-0.0583155	98.6701
VG-A99	2021-04-06	50.222	4.05477	12.54	13.3774	0.1673	5.0642	9.27464	2.86358	0.828631	0.39892	0.0638	0.0736373	0.0288755	-0.0333703	98.9244
VG-A99	2021-04-06	50.7251	4.04047	12.3595	13.2645	0.1181	5.16245	9.27587	2.74328	0.849465	0.418534	0	0.00239469	0.0293785	-0.00662052	98.9824
VG-A99	2021-04-06	49.9765	4.07941	12.522	13.3332	0.2092	5.00214	9.32429	2.98575	0.846226	0.413907	0.0395	0.0262418	0.0298061	-0.0233484	98.7649
VG-A99	2021-04-06	50.54	4.00594	12.6929	13.4435	0.1794	5.13206	9.31524	2.60325	0.863802	0.394318	0.0514	0.0392384	0.0305411	-0.0285246	99.263
VG-A99	2021-04-06	50.7879	4.1139	12.791	13.1617	0.2135	5.03175	9.28462	3.00164	0.845287	0.43965	0.053	0.0207878	0.019815	-0.0267811	99.7377
VG-A99	2021-04-06	50.9213	4.06905	12.3463	13.2627	0.1126	5.02589	9.24057	2.92517	0.833359	0.449952	0	0.0302701	0.0231111	-0.00520814	99.2351
VG-A99	2021-04-06	50.6048	4.05003	12.3373	13.3396	0.211	5.13523	9.35922	2.81698	0.838858	0.386855	0.043	0.0190832	0.0146035	-0.0213962	99.1352
VG-A99	2021-04-06	50.8152	4.0652	12.4771	13.3502	0.1419	5.10993	9.28906	2.61915	0.86133	0.406747	0.0475	0.0579367	0.0349197	-0.0278692	99.2483
VG-A99	2021-04-06	50.4587	4.05514	12.7387	13.2505	0.2185	5.04988	9.30945	3.15758	0.864936	0.426053	0.1328	0.015271	0.03713	-0.0642831	99.6503
VG-A99	2021-04-06	50.6211	4.09553	12.605	13.5717	0.1796	5.14211	9.36519	2.64065	0.826727	0.406382	0.0505	0.0488102	0.0133707	-0.0242763	99.5423
VG-A99	2021-04-06	50.4724	4.02593	12.3442	13.0455	0.1879	5.02129	9.23687	2.73824	0.844576	0.425669	0.0301	0.0510639	0.0411887	-0.0219557	98.443
VG-A99	2021-06-17	50.81	4.07	12.78	13.23	0.21	5.15	9.31	2.61	0.87	0.4	0.03	0.03	0.03	-0.0193921	99.5106
VG-A99	2021-06-17	50.78	4.05	12.08	13.37	0.17	5.01	9.29	2.61	0.85	0.43	0.04	0.05	0.02	-0.0213491	98.7287
VG-A99	2021-06-17	51.37	4.04	12.29	13.56	0.23	5.07	9.36	2.63	0.86	0.42	0.05	0.03	0.04	-0.0300667	99.9199
VG-A99	2021-06-17	51.14	4.09	12.18	13.05	0.19	5.09	9.24	2.6	0.86	0.41	0.01	0.05	0.05	-0.0154781	98.9445
VG-A99	2021-06-17	50.81	4.04	12.82	12.8	0.14	5.1	9.28	2.65	0.86	0.43	0	0.03	0.01	-0.00225352	98.9677
VG-A99	2021-06-17	50.52	4.08	12.63	13.83	0.22	5.06	9.32	2.73	0.83	0.41	0.14	0.03	0.03	-0.0657079	99.7643
VG-A99	2021-06-17	50.24	4.12	12.01	13.13	0.21	5.12	9.29	2.99	0.8	0.43	0.07	0.03	0.04	-0.0384878	98.4415
VG-A99	2021-06-17	50.47	4	12.08	13.46	0.17	5.04	9.31	2.81	0.85	0.41	0	0.04	0.03	-0.00676056	98.6632
VG-A99	2021-06-17	50.21	4.08	12.51	13.24	0.27	5.01	9.38	2.67	0.87	0.4	0.04	0.03	0.04	-0.0258562	98.7241
VG-A99	2021-06-17	50.99	4.05	12.45	13.35	0.2	5.15	9.23	2.62	0.83	0.43	0.03	0.03	0.03	-0.0193921	99.3706
VG-A99	2021-06-17	50.42	4.07	12.75	13.21	0.13	5.04	9.27	2.74	0.83	0.39	0.12	0.07	0.02	-0.0550334	99.005
VG-A99	2021-06-17	50.98	4.05	12.72	13.38	0.19	5.11	9.33	2.84	0.82	0.45	0.11	0.06	0.03	-0.0530764	100.017
VG-A99	Average	50.5687	4.06031	12.3517	13.302	0.179239	5.08031	9.3003	2.75811	0.834447	0.417825	0.057539	0.041944	0.02384	-0.0295994	98.9467
VG-A99	2 SD	1.00924	0.059764	0.520951	0.359749	0.0842266	0.0989663	0.0800358	0.304548	0.0372119	0.0541393	0.104176	0.0335234	0.0158645	0.0432592	1.39756
VG-A99	2 RSD %	0.0199578	0.0147191	0.0421763	0.0270447	0.469912	0.0194804	0.00860572	0.110419	0.0445946	0.129574	1.81054	0.799242	0.665456	-1.46149	0.0141244
VG-A99	REF (Jarosevich et al. 1980)	50.94	4.06	12.49	13.3	0.19	5.08	9.3	2.66	0.82	0.416				0	99.256
Secondary standards (analysed as unknown)
Lipari obsidian	2021-02-22	73.3624	0.0652067	12.5122	1.49086	0.0248	0.0240625	0.777909	3.8296	5.16978	0.00833374	0.1287	0.0165618	0.318252	-0.125908	97.6028
Lipari obsidian	2021-02-22	73.2871	0.0713966	12.8615	1.48075	0.119	0.018698	0.769921	3.78963	5.10882	0	0.1505	0	0.341956	-0.140429	97.8589
Lipari obsidian	2021-02-22	74.8225	0.0843377	13.3516	1.58847	0	0.0187158	0.717495	3.82476	5.16988	0.034941	0.0832	0.0235615	0.299258	-0.10247	99.9163
Lipari obsidian	2021-02-22	73.6385	0.0790852	13.0487	1.50059	0.1134	0.0309146	0.740456	3.74077	5.10943	0	0.1797	0	0.300264	-0.143328	98.3385
Lipari obsidian	2021-02-22	74.1085	0.0985316	13.2113	1.52	0.0434	0.0468626	0.790106	3.86362	5.08632	0.00415598	0.1577	0.0321384	0.33949	-0.142905	99.1592
Lipari obsidian	2021-02-22	74.9343	0.0656943	13.4052	1.53919	0.1006	0.025085	0.771654	3.99165	5.0758	0.0210905	0.1131	0	0.366386	-0.130187	100.28
Lipari obsidian	2021-02-23	74.6607	0.0691549	12.9005	1.51864	0.0402	0.0150542	0.761306	3.78828	5.07842	0.0177688	0.1032	0.00280044	0.316837	-0.114852	99.158
Lipari obsidian	2021-02-23	73.7115	0.0784808	13.0965	1.60717	0.1039	0.04101	0.726263	4.06572	5.15974	0.0294673	0.1546	0.00477061	0.312433	-0.135502	98.956
Lipari obsidian	2021-02-23	73.9178	0.0809122	13.1121	1.55225	0.0441	0.0426364	0.767689	3.51967	5.09911	0	0.1502	0	0.333873	-0.138481	98.4818
Lipari obsidian	2021-02-23	73.4586	0.085122	13.0924	1.55311	0.0771	0.024612	0.771572	3.38799	5.11083	0	0.0583	0.0144171	0.378175	-0.10977	97.9024
Lipari obsidian	2021-02-23	74.0701	0.106099	13.2398	1.57193	0.0723	0.0185891	0.736331	3.4734	5.03546	0	0.0933	0.0103983	0.347089	-0.117501	98.6573
Lipari obsidian	2021-02-23	74.1033	0.0636509	12.9204	1.54214	0.0215	0.0185769	0.782316	3.1171	5.12664	0.0200588	0.1951	0	0.324486	-0.155271	98.08
Lipari obsidian	2021-02-23	73.3524	0.0880802	12.8865	1.59832	0.0689	0.023729	0.780883	2.90036	5.16366	0	0.1169	0.0241463	0.336076	-0.124957	97.215
Lipari obsidian	2021-02-23	73.7755	0.0848813	12.8633	1.43976	0.0394	0.0072427	0.751762	3.76492	5.13338	0	0.1813	0.0144628	0.353398	-0.155976	98.2533
Lipari obsidian	2021-02-24	74.3306	0.0803407	13.134	1.6138	0.0857	0.0487705	0.76879	3.45396	5.14433	0.00907981	0.1234	0.000986586	0.350872	-0.131028	99.0136
Lipari obsidian	2021-02-24	71.7143	0.0863702	13.3744	1.76365	0.0611	0.00722583	0.707326	3.49454	5.16579	0	0.0831	0.0185278	0.330266	-0.109416	96.6971
Lipari obsidian	2021-02-24	73.2269	0.0544332	13.2554	1.63753	0.0853	0.0226274	0.750768	3.64384	5.14847	0.0116677	0.2205	0.0323834	0.348644	-0.17141	98.267
Lipari obsidian	2021-02-24	73.8148	0.0707123	13.3184	1.26017	0.0298	0.0319191	0.750082	3.60558	5.17895	0.0641526	0.2539	0	0.327144	-0.180628	98.5251
Lipari obsidian	2021-02-25	74.3674	0.0664016	12.9319	1.66203	0.0227	0.0123317	0.718777	3.55093	5.24531	0.0246998	0.1752	0	0.344058	-0.151303	98.9704
Lipari obsidian	2021-02-25	74.3563	0.108225	13.1687	1.4528	0.0565	0.0365104	0.807592	3.48326	5.18399	0.0524057	0.1353	0	0.357508	-0.137534	99.0615
Lipari obsidian	2021-02-25	74.3735	0.0968342	13.0817	1.59634	0	0.0259527	0.734519	3.85157	5.17532	0	0.0829	0.0335749	0.362011	-0.116485	99.2977
Lipari obsidian	2021-02-25	74.2527	0.0644407	13.4022	1.47815	0.0817	0	0.752044	3.67983	5.04542	0	0.1012	0.0095536	0.341181	-0.119496	99.0889
Lipari obsidian	2021-04-06	73.3891	0.0837633	13.0574	1.46795	0.0296	0.0656117	0.807364	3.95497	5.1964	0.0207029	0.096	0.00158795	0.354125	-0.120224	98.4044
Lipari obsidian	2021-04-06	76.0066	0.08495	13.3636	1.57363	0.0978	0	0.752222	3.80065	5.19197	0.0320779	0.1363	0	0.345922	-0.135344	101.25
Lipari obsidian	2021-04-06	75.9805	0.0859306	13.282	1.43761	0.092	0	0.749859	4.07231	5.19047	0.0316212	0.2025	0	0.374194	-0.169589	101.329
Lipari obsidian	2021-04-06	74.6439	0.0838624	13.1674	1.61626	0.087	0.0438613	0.790857	4.02088	5.18956	0.0152442	0.1247	0	0.349065	-0.131168	100.001
Lipari obsidian	2021-04-06	74.9317	0.0549811	13.1169	1.61617	0	0.0129989	0.791222	4.07927	5.1482	0	0.095	0.029487	0.350443	-0.118973	100.107
Lipari obsidian	2021-06-17	74.22	0.06	13.03	1.45	0.06	0.02	0.77	4.08	5.09	0.01	0.14	0.02	0.35	-0.137821	99.1622
Lipari obsidian	2021-06-17	74.22	0.08	13.11	1.59	0.03	0.04	0.77	4.04	5.17	0	0.15	0.03	0.35	-0.142031	99.438
Lipari obsidian	2021-06-17	74.18	0.07	12.88	1.6	0.08	0.06	0.72	4.31	5.09	0	0.14	0.02	0.35	-0.137821	99.3622
Lipari obsidian	2021-06-17	74.04	0.11	13.37	1.52	0.1	0.04	0.79	4.11	5.14	0.01	0.11	0	0.37	-0.129696	99.5803
Lipari obsidian	2021-06-17	74.16	0.08	13.22	1.45	0	0	0.72	4.06	5.2	0.02	0.03	0	0.34	-0.0892513	99.1907
Lipari obsidian	2021-06-17	73.99	0.07	13.74	1.6	0.04	0.03	0.73	3.82	5.18	0.05	0.18	0.01	0.36	-0.156916	99.6431
Lipari obsidian	2021-06-17	73.67	0.1	12.93	1.52	0.03	0.03	0.79	4.03	5.13	0.02	0.18	0	0.34	-0.152409	98.6176
Lipari obsidian	2021-06-17	74.52	0.08	13.03	1.78	0.02	0.02	0.75	4.24	5.1	0.01	0.17	0.03	0.35	-0.150452	99.9495
Lipari obsidian	2021-06-17	73.93	0.09	13.11	1.52	0.05	0.01	0.76	4.11	5.1	0.04	0.19	0.03	0.33	-0.154366	99.1156
Lipari obsidian	Average	74.0978	0.0800522	13.1271	1.54748	0.0557722	0.0253777	0.759086	3.79303	5.13976	0.0154852	0.138494	0.0113711	0.342872	-0.13558	98.9981
Lipari obsidian	2 SD	1.51727	0.0283799	0.441704	0.189399	0.0695684	0.033004	0.0531961	0.616837	0.0955871	0.0342875	0.094782	0.0249107	0.0371087	0.0397554	1.96659
Lipari obsidian	2 RSD %	0.0204765	0.354518	0.0336482	0.122392	1.24737	1.30051	0.0700792	0.162624	0.0185976	2.2142	0.684374	2.19071	0.108229	-0.293224	0.0198649
Lipari obsidian	Kuehn et al 2011	74.1	0.074	13.1	1.55	0.065	0.041	0.73	4.07	5.11	0.01	0.15	0.0875	0.34	-0.139778	99.2877
Old Crow	2021-06-17	71.68	0.27	12.33	1.79	0.07	0.27	1.54	3.66	3.68	0.03	0.11	0.02	0.28	-0.109414	95.6206
Old Crow	2021-06-17	73.34	0.3	12.55	1.61	0.01	0.28	1.55	4.11	3.61	0.06	0.06	0	0.3	-0.0928688	97.6871
Old Crow	2021-06-17	72.23	0.26	12.4	1.54	0.05	0.28	1.46	3.77	3.67	0	0.02	0.01	0.3	-0.0760267	95.914
Old Crow	2021-06-17	72.45	0.28	12.31	1.66	0.04	0.28	1.48	3.57	3.48	0.05	0.09	0	0.27	-0.0987398	95.8613
Old Crow	2021-06-17	73.17	0.32	12.83	1.7	0.04	0.27	1.46	3.51	3.59	0	0.07	0	0.29	-0.0948258	97.1552
Old Crow	2021-06-17	72.73	0.28	12.65	1.65	0.03	0.3	1.48	3.67	3.54	0.02	0.26	0	0.25	-0.165812	96.6942
Old Crow	2021-06-17	71.94	0.26	12.4	1.74	0.04	0.26	1.37	3.6	3.52	0.06	0.18	0	0.25	-0.132128	95.4879
Old Crow	Average	72.5057	0.281429	12.4957	1.67	0.04	0.277143	1.47714	3.69857	3.58429	0.0314286	0.112857	0.00428571	0.277143	-0.109974	96.3457
Old Crow	2 SD	1.22979	0.0438613	0.3819	0.165731	0.0365148	0.0250713	0.119284	0.398736	0.150934	0.0521901	0.163183	0.0157359	0.0427618	0.0600534	1.685
Old Crow	2 RSD %	0.0169613	0.155852	0.0305625	0.0992399	0.912871	0.0904636	0.0807529	0.107808	0.0421098	1.6606	1.44592	3.67171	0.154295	-0.546072	0.0174891
Old Crow	Kuehn et al 2011	72.1	0.297	12.5	1.62	0.052	0.275	1.43	3.66	3.56	0.036	0.19	0.012	0.27	-0.140845	95.8612
Sheep Track tephra	2021-06-17	61.94	0.24	17.79	4.47	0.12	0.15	1.09	8.24	5.32	0.01	0.26	0.01	0.21	-0.156798	99.6932
Sheep Track tephra	2021-06-17	61.92	0.26	17.81	4.8	0.12	0.11	1.21	8.41	5.19	0.08	0.1	0.02	0.22	-0.0916827	100.158
Sheep Track tephra	2021-06-17	62.06	0.24	17.96	4.98	0.2	0.09	1.23	8.25	5.3	0.01	0.08	0.04	0.2	-0.0787546	100.561
Sheep Track tephra	Average	61.9733	0.246667	17.8533	4.75	0.146667	0.116667	1.17667	8.3	5.27	0.0333333	0.146667	0.0233333	0.21	-0.109078	100.138
Sheep Track tephra	2 SD	0.151438	0.023094	0.185831	0.517301	0.092376	0.061101	0.151438	0.190788	0.14	0.080829	0.197315	0.0305505	0.02	0.0836572	0.868785
Sheep Track tephra	2 RSD %	0.00244359	0.0936244	0.0104088	0.108905	0.629837	0.523723	0.1287	0.0229865	0.0265655	2.42487	1.34533	1.30931	0.0952381	-0.766946	0.00867591
Sheep Track tephra	Kuehn et al 2011	61.6	0.236	17.6	4.55	0.134	0.124	1.09	8.19	5.34	0.038	0.21	0.02	0.21	-0.135745	99.2063
KN18	2021-02-23	72.4705	0.206823	10.2462	3.44615	0	0	0.0890088	5.2635	4.49679	0	0.5012	0.00936177	0.328383	-0.285033	96.7729
KN18	2021-02-23	72.4369	0.227061	10.4631	3.61568	0.0962	0.0102699	0.0931902	5.1005	4.41597	0.00369869	0.6736	0.010399	0.315131	-0.354636	97.1071
KN18	2021-02-25	73.4938	0.173254	10.5909	3.42527	0.0075	0.00201304	0.443225	5.13599	4.31777	0	0.589	0.00489626	0.352294	-0.32739	98.2086
KN18	2021-02-25	72.7911	0.173216	10.7648	3.27797	0.0432	0	0.235645	5.07539	4.32805	0.00970201	0.7243	0.0365774	0.345418	-0.382809	97.4226
KN18	Average	72.7981	0.195089	10.5163	3.44127	0.036725	0.00307074	0.215267	5.14385	4.38965	0.00335018	0.622025	0.0153086	0.335306	-0.337467	97.3778
KN18	2 SD	0.981056	0.0531046	0.436812	0.276563	0.087803	0.00978474	0.333115	0.167109	0.167856	0.00915894	0.195991	0.0287576	0.0335816	0.0832788	1.22822
KN18	2 RSD %	0.0134764	0.272208	0.0415368	0.0803666	2.39082	3.18644	1.54745	0.0324873	0.038239	2.73387	0.315086	1.87852	0.100152	-0.246776	0.012613
KN18	Mosbah et al 1991	74.6	0.18	10.53	3.45	0.06		0.15	5.68	4.39		0.64		0.37	-0.352854	99.6971

## Sheet: LA-ICP-MS data
Sample#	Section location	Date	Original #	Fluence/Energy/Spot	Primary reference	Quanti method	SiO2	TiO2	Al2O3	FeO	MnO	MgO	CaO	Na2O	K2O	P2O5	Total		Li7	B11	Na23	Mg24	Al27	Si29	P31	K39	Ca43	Sc45	Ti47	V51	Mn55	Fe57	As75	Rb85	Sr88	Y89	Zr90	Nb93	Cs133	Ba138	La139	Ce140	Pr141	Nd146	Sm147	Eu151	Gd157	Tb159	Dy163
EGER_HOM_1	Eger, Homok street, "Wind" Ignimbrite	210317	114T214S01	5Jcm / 11Hz / 24um	ATHO	SUM100	75.0818	0.054526	14.3253	0.982042	0.0555536	0.061026	0.851472	2.90264	5.67465	0.0110213	100		9.81794	28.4362	21534.7	368.048	75809.3	351007	48.0971	47105.3	6085.47	6.0466	327.156	0.637506	430.263	7633.42	15.8138	207.574	60.0554	37.8214	73.3323	19.4087	7.80899	781.163	29.0006	64.4948	7.05607	26.6315	5.7285	0.564675	6.10251	1.03141	6.58233
EGER_HOM_1	Eger, Homok street, "Wind" Ignimbrite	210317	116T214S01	5Jcm / 11Hz / 24um	ATHO	SUM100	74.8921	0.0318697	14.9411	0.886799	0.0577444	0.0421885	0.83002	2.72399	5.58228	0.0119385	100		9.8189	30.3331	20209.3	254.439	79068.2	350120	52.0995	46338.5	5932.15	5.90398	191.218	0.476487	447.23	6893.09	15.3363	214.847	45.2928	51.5009	77.5512	18.8905	9.17334	479.123	31.2796	60.3041	6.94971	28.4127	6.62456	0.484132	7.66725	1.24829	7.47203
EGER_HOM_1	Eger, Homok street, "Wind" Ignimbrite	210317	117T214S01	5Jcm / 11Hz / 24um	ATHO	SUM100	75.5981	0.0429698	14.3321	0.810786	0.055019	0.0486336	0.817635	2.76461	5.52102	0.00913946	100		11.3445	29.1017	20510.6	293.31	75845.3	353421	39.8846	45830	5843.64	5.43165	257.819	0.4377	426.122	6302.24	15.9014	194.111	43.1471	46.8013	72.417	19.2108	8.08858	383.4	25.4939	49.6108	5.86227	23.4252	6.24263	0.427752	6.41236	1.13054	7.60811
EGER_HOM_1	Eger, Homok street, "Wind" Ignimbrite	210317	118T214S01	5Jcm / 11Hz / 24um	ATHO	SUM100	75.4876	0.0316333	14.3615	0.882519	0.0560442	0.0408884	0.754428	2.82358	5.5535	0.00833771	100		10.6639	29.4066	20948.2	246.598	76001.1	352904	36.3858	46099.6	5391.9	5.53668	189.8	0.279124	434.062	6859.82	15.3966	195.745	44.8702	49.2179	78.558	17.9168	8.16606	437.385	27.7307	55.7999	6.36689	25.2268	6.87579	0.455594	6.95779	1.23209	7.98505
EGER_HOM_1	Eger, Homok street, "Wind" Ignimbrite	210317	119T214S01	5Jcm / 11Hz / 24um	ATHO	SUM100	76.0794	0.0444226	14.8112	0.84975	0.0570887	0.0520025	0.797057	2.20363	5.09679	0.0086686	100		6.10862	28.507	16348.7	313.627	78380.9	355671	37.8298	42308.4	5696.57	6.07814	266.536	0.442491	442.152	6605.11	14.86	199.778	42.6376	48.647	76.8391	19.0997	8.20369	358.139	25.4688	49.5799	6.22577	24.3259	7.07008	0.393257	6.70099	1.26268	8.05464
EGER_HOM_1	Eger, Homok street, "Wind" Ignimbrite	210317	124T214S01	5Jcm / 11Hz / 24um	ATHO	SUM100	75.6308	0.0445755	14.2419	0.821916	0.0582031	0.0509758	0.68748	2.77953	5.67807	0.00655647	100		9.60648	31.4437	20621.4	307.435	75368	353574	28.6125	47133.6	4913.42	6.23956	267.453	0.509819	450.783	6388.75	15.9193	200.332	43.199	45.5883	72.2099	19.4952	8.17704	382.753	24.9707	51.9917	5.91044	23.6563	6.92129	0.441366	7.23868	1.12757	6.7648
EGER_HOM_1	Eger, Homok street, "Wind" Ignimbrite	210317	126T214S01	5Jcm / 11Hz / 24um	ATHO	SUM100	76.0083	0.0515454	14.4938	0.891079	0.0493598	0.0570659	0.758108	2.59898	5.0787	0.0130321	100		8.43291	24.6408	19281.8	344.164	76701.3	355339	56.8723	42158.3	5418.2	5.34536	309.272	0.495785	382.292	6926.35	12.7902	182.039	57.3698	40.0606	73.4574	17.6693	7.09507	708.312	29.6064	58.4849	6.62296	23.1163	5.90344	0.568731	6.63459	0.971345	6.52296
EGER_HOM_1	Eger, Homok street, "Wind" Ignimbrite	210317	127T214S01	5Jcm / 11Hz / 24um	ATHO	SUM100	75.3337	0.0480342	14.3394	0.921413	0.0546312	0.0562543	0.886278	2.92694	5.42207	0.0112716	100		10.603	27.6465	21714.9	339.27	75884.4	352185	49.1894	45008.6	6334.23	6.19719	288.205	0.622963	423.119	7162.14	15.7395	189.204	53.6053	39.3703	67.6615	18.8215	7.84298	639.368	27.8926	58.3606	6.37404	24.6487	6.67453	0.495734	5.70177	0.987066	6.31913
EGER_HOM_1	Eger, Homok street, "Wind" Ignimbrite	210317	128T214S01	5Jcm / 11Hz / 24um	ATHO	SUM100	76.0806	0.0446377	14.3607	0.80616	0.0558111	0.0492425	0.760862	2.48809	5.34553	0.00836786	100		7.41209	30.189	18459.2	296.982	75996.7	355677	36.5173	44373.2	5437.88	6.30405	267.826	0.378887	432.257	6266.28	14.2063	194.449	40.6043	43.6627	72.1589	19.0452	8.36068	363.022	24.3682	50.5733	6.13883	24.1334	6.12604	0.470505	7.00694	1.10817	7.49351
EGER_WIND_1	Eger, Wind Quarry	210317	104T214S12	5Jcm / 11Hz / 24um	ATHO	SUM100	75.1965	0.0519817	14.8343	0.92784	0.0524013	0.0598937	0.852225	2.92766	5.09063	0.00662728	100		4.97665	24.8563	21720.3	361.219	78502.9	351544	28.9215	42257.3	6090.85	6.16885	311.89	0.652483	405.848	7212.1	14.5206	190.984	62.9333	40.9438	82.7538	18.583	7.85445	780.567	32.8516	62.8994	7.26734	27.8942	6.82395	0.673671	7.03384	1.16926	6.92734
EGER_WIND_1	Eger, Wind Quarry	210317	105T214S12	5Jcm / 11Hz / 24um	ATHO	SUM100	75.2554	0.0502366	14.7627	0.879566	0.0547029	0.0576329	0.890286	2.96332	5.07619	0.010022	100		6.12816	26.8163	21984.9	347.584	78124.1	351819	43.736	42137.5	6362.87	6.11382	301.42	0.673218	423.674	6836.86	15.4744	195.456	59.0509	44.4032	76.3665	19.3227	8.05571	653.527	30.53	56.6867	6.30677	26.4377	5.9882	0.623844	7.25365	1.16064	7.21837
EGER_WIND_1	Eger, Wind Quarry	210317	106T214S12	5Jcm / 11Hz / 24um	ATHO	SUM100	75.1354	0.0550324	15.1201	0.954469	0.0541741	0.0634601	0.798721	2.79944	5.01267	0.00651328	100		4.09599	25.1918	20769	382.728	80015.8	351258	28.424	41610.2	5708.46	6.54575	330.194	0.58094	419.579	7419.09	14.4873	198.019	65.6598	44.5866	84.5766	19.5639	8.60165	856.884	34.7426	67.1002	7.89171	29.8156	6.15762	0.775885	7.20226	1.18056	7.53442
EGER_WIND_1	Eger, Wind Quarry	210317	107T214S12	5Jcm / 11Hz / 24um	ATHO	SUM100	75.4371	0.0426787	14.7294	0.848108	0.0578772	0.0466837	0.790635	2.89839	5.13908	0.0100893	100		7.39724	28.5624	21503.2	281.549	77947.9	352668	44.0296	42659.5	5650.67	5.59605	256.072	0.47554	448.259	6592.34	17.421	201.096	42.4421	49.5532	81.4895	20.9785	9.29945	379.803	26.786	51.902	6.24177	25.6693	6.64154	0.435664	6.53792	1.13858	7.71614
EGER_WIND_1	Eger, Wind Quarry	210317	108T214S12	5Jcm / 11Hz / 24um	ATHO	SUM100	75.058	0.0528486	14.6196	1.00151	0.0569432	0.063004	0.93153	3.0427	5.16347	0.0103627	100		6.70645	25.4155	22573.8	379.977	77366.8	350896	45.2227	42862	6657.64	6.18056	317.092	0.732224	441.025	7784.74	15.0049	213.345	66.9981	45.647	87.6588	20.1737	8.25323	837.648	34.7901	65.2861	7.67318	30.16	6.26364	0.709585	7.03769	1.2208	7.01247
EGER_WIND_1	Eger, Wind Quarry	210317	110T214S12	5Jcm / 11Hz / 24um	ATHO	SUM100	74.4741	0.045807	15.5215	0.845063	0.0544605	0.0556116	0.897269	3.02281	5.07431	0.00898748	100		6.70461	26.4445	22426.2	335.394	82139.9	348167	39.2213	42121.9	6412.78	6.24291	274.842	0.496647	421.796	6568.67	14.5665	194.701	52.9507	44.6278	80.8166	18.418	7.81139	542.982	29.2942	55.3895	6.56528	26.8279	6.8482	0.549048	6.32678	1.09767	7.39714
EGER_WIND_1	Eger, Wind Quarry	210317	112T214S12	5Jcm / 11Hz / 32um	ATHO	SUM100	74.1623	0.0489543	15.5501	0.850871	0.0584825	0.0525691	0.862026	3.26607	5.14087	0.00779198	100		9.40397	27.7939	24231	317.044	82291.1	346709	34.0042	42674.4	6160.9	6.6999	293.726	0.494208	452.947	6613.82	15.0869	204.408	49.525	54.4697	87.0741	20.9717	8.89325	429.195	29.1823	54.8041	6.58412	27.3857	7.30013	0.553888	7.65479	1.4727	8.72285
EGER_WIND_1	Eger, Wind Quarry	210317	113T214S12	5Jcm / 11Hz / 32um	ATHO	SUM100	74.0807	0.0553259	15.6942	0.93899	0.054535	0.0611604	0.967493	3.27558	4.86297	0.00907613	100		10.87	24.9679	24301.5	368.858	83053.6	346327	39.6082	40367.6	6914.67	6.79342	331.956	0.677112	422.374	7298.77	13.4429	208.653	74.4747	51.3607	94.1359	19.7473	7.93383	906.864	38.0201	68.243	7.77028	31.4132	7.00855	0.660784	7.40819	1.19967	7.50291
EGER_TUFAB_1	Eger, Tuff Quarry	210318	104T213S03	5Jcm / 11Hz / 24um	ATHO	SUM100	76.1017	0.0557606	14.0462	0.956992	0.0477312	0.0769325	1.07553	2.90271	4.72972	0.00669371	100		25.4892	35.2499	21535.2	463.98	74332.6	355776	29.2113	39261.4	7686.82	2.95279	334.564	1.0297	369.678	7438.7	7.27928	181.455	102.551	23.3114	82.9203	12.021	7.62422	978.025	32.2589	58.4806	6.1784	21.2052	4.33507	0.611927	3.79562	0.58246	3.9494
EGER_TUFAB_1	Eger, Tuff Quarry	210318	105T213S03	5Jcm / 11Hz / 24um	ATHO	SUM100	75.7043	0.0598444	14.2359	1.00044	0.0478607	0.0840105	1.13381	2.74044	4.98677	0.00666904	100		20.1337	32.8056	20331.3	506.667	75336.3	353917	29.1037	41395.2	8103.37	3.37916	359.066	1.17796	370.681	7776.45	7.0698	184.845	104.035	23.31	83.8038	12.0436	7.40946	981.46	33.8952	61.8163	6.7329	21.7288	4.44439	0.690252	3.81753	0.608222	3.59535
EGER_TUFAB_1	Eger, Tuff Quarry	210318	106T213S03	5Jcm / 11Hz / 24um	ATHO	SUM100	76.2086	0.0619683	13.7332	0.915724	0.0439294	0.0749106	1.01668	2.73093	5.19802	0.016034	100		19.2959	35.4819	20260.8	451.786	72676	356275	69.9724	43148.8	7266.22	3.37363	371.81	1.04164	340.233	7117.92	7.53977	181.075	93.0391	20.1863	67.9869	11.9053	7.59096	938.281	29.8912	58.3962	5.68538	20.2855	3.9761	0.557979	3.03375	0.420938	2.80423
EGER_TUFAB_1	Eger, Tuff Quarry	210318	107T213S03	5Jcm / 11Hz / 24um	ATHO	SUM100	75.6616	0.0582491	14.3458	1.01651	0.0476992	0.0858905	1.12531	2.88335	4.76865	0.00689698	100		22.2851	32.4656	21391.6	518.005	75918.2	353718	30.0984	39584.5	8042.56	3.20438	349.495	1.28955	369.43	7901.36	6.71524	178.953	102.261	23.8501	82.2182	11.6608	7.39852	998.114	34.0356	60.9307	6.49977	22.0326	4.45905	0.684865	3.71833	0.581998	3.57379
EGER_TUFAB_1	Eger, Tuff Quarry	210318	109T213S03	5Jcm / 11Hz / 24um	ATHO	SUM100	75.5292	0.0618369	14.3234	0.944191	0.0459686	0.0875429	1.20932	2.67562	5.11575	0.0072004	100		20.3252	36.6448	19850.4	527.971	75799.2	353099	31.4226	42465.9	8643	3.14654	371.022	1.45818	356.027	7339.2	7.09342	186.504	108.98	25.4986	88.3718	11.748	7.19513	993.9	35.2103	63.1922	6.82458	23.2295	4.72118	0.759895	4.16295	0.599764	3.73857
EGER_TUFAB_1	Eger, Tuff Quarry	210318	110T213S03	5Jcm / 11Hz / 24um	ATHO	SUM100	75.5334	0.0618588	14.4394	0.956068	0.0492884	0.083293	1.14579	2.73229	4.9886	0.0100017	100		20.7697	34.1221	20270.8	502.34	76413.5	353119	43.6476	41410.4	8188.94	3.28409	371.153	1.27519	381.738	7431.51	6.6423	182.836	105.209	23.8711	85.6951	11.8682	7.36405	1003.24	34.7809	62.9962	6.63123	22.9948	4.16374	0.697012	3.73591	0.616353	3.7039
EGER_TUFAB_1	Eger, Tuff Quarry	210318	111T213S03	5Jcm / 11Hz / 24um	ATHO	SUM100	75.7518	0.0571201	14.2472	0.831958	0.0457747	0.0818341	1.31976	2.4306	5.22132	0.0126355	100		14.2005	32.0371	18032.6	493.542	75396.2	354140	55.1412	43342.2	9432.33	3.43761	342.72	1.24059	354.525	6466.81	6.77559	190.616	112.04	24.7268	86.1442	12.1729	7.70062	1036.59	35.6525	64.4945	6.64968	23.8216	4.41472	0.671129	4.12953	0.621243	3.81113
EGER_TUFAB_1	Eger, Tuff Quarry	210318	112T213S03	5Jcm / 11Hz / 24um	ATHO	SUM100	75.8895	0.0740318	14.0524	1.13126	0.0454142	0.0904965	1.26152	2.6767	4.76647	0.0122523	100		20.5802	27.5121	19858.4	545.784	74365.2	354783	53.469	39566.5	9016.08	3.81289	444.191	1.06593	351.733	8793.31	5.47066	181.999	119.283	25.1886	100.665	13.0256	6.33558	1164.23	45.8411	83.0731	8.45101	29.6437	5.2815	0.817488	4.69203	0.641716	4.1844
EGER_TUFAB_1	Eger, Tuff Quarry	210318	113T213S03	5Jcm / 11Hz / 24um	ATHO	SUM100	75.7128	0.0444186	14.3034	0.808235	0.0492421	0.0610504	0.977015	2.7908	5.24554	0.00743981	100		19.5772	43.3208	20704.9	368.195	75693.8	353957	32.4673	43543.2	6982.72	3.53044	266.512	0.829343	381.38	6282.41	8.71737	189.784	85.1728	28.4678	76.3382	12.4501	9.32372	670.747	25.0844	49.5178	5.53804	18.6644	4.11981	0.506422	4.20043	0.655357	4.27242
SALY_LVWELD_1	Sály, Latorvár (welded ignimbrite)	210120	046T211_S09C1	5Jcm / 10Hz / 60um	ATHO	SUM100	77.0156	0.0484236	13.6577	0.692442	0.0408589	0.0642794	0.987708	2.74975	4.73545	0.0078318	100		26.9939	32.9193	20400.4	387.669	72276.4	360048	34.178	39308.9	7059.15	3.7717	290.541	0.970482	316.452	5382.35	6.76614	181.394	87.2527	24.9442	77.4	11.5694	7.71072	1037.59	27.8631	53.7731	5.66599	20.9095	4.43495	0.550115	4.04068	0.600398	3.96287
SALY_LVWELD_1	Sály, Latorvár (welded ignimbrite)	210120	047T211_S09C2	5Jcm / 10Hz / 24um	ATHO	SUM100	77.621	0.0512809	13.4001	0.636169	0.0433064	0.0513663	0.940489	2.02401	5.22799	0.004236	100		9.86415	36.1043	15016.2	309.79	70913.6	362878	18.4859	43397.6	6721.68	3.71414	307.685	1.25362	335.408	4944.94	8.5636	176.22	85.2442	21.7756	70.8988	11.8965	8.4276	1133.5	27.2607	54.6641	6.07871	19.8383	4.40964	0.681972	3.86733	0.733295	3.88103
SALY_LVWELD_1	Sály, Latorvár (welded ignimbrite)	210120	048T211_S09C3	5Jcm / 10Hz / 32um	ATHO	SUM100	76.7724	0.0611192	13.8134	0.69936	0.0374675	0.0613708	0.965131	2.60453	4.97373	0.0115038	100		19.27	31.0054	19323	370.127	73100.6	358911	50.2027	41287	6897.79	3.9745	366.715	1.19316	290.186	5436.12	6.49277	183.912	87.5889	24.3214	84.9211	11.9083	7.21964	991.069	33.9291	61.2318	6.29888	21.8901	4.64983	0.612785	3.68962	0.605601	3.93162
SALY_LVWELD_1	Sály, Latorvár (welded ignimbrite)	210120	049T211_S09C4	5Jcm / 10Hz / 32um	ATHO	SUM100	77.576	0.046891	13.4724	0.606416	0.0426349	0.0567426	0.884699	2.63471	4.67688	0.00259903	100		29.0198	34.93	19546.9	342.215	71296	362668	11.3422	38822.8	6322.94	4.02014	281.346	0.839828	330.207	4713.67	6.59098	186.018	86.9513	25.495	77.8968	11.7154	7.33576	1008.87	27.6005	52.1124	5.45229	18.7054	4.06084	0.578538	3.54216	0.662232	3.72302
SALY_LVWELD_1	Sály, Latorvár (welded ignimbrite)	210120	050T211_S09C5	5Jcm / 10Hz / 60um	ATHO	SUM100	77.1418	0.0488331	13.5337	0.659351	0.0435444	0.0531091	0.96308	2.51087	5.03858	0.00712266	100		21.6532	34.4142	18628.1	320.301	71620.4	360638	31.0833	41825.2	6883.13	3.94625	292.998	0.868069	337.252	5125.14	7.15138	180.209	86.9091	24.6512	75.2461	11.4106	7.67991	1031.55	27.8977	52.0062	5.47961	19.9021	4.17263	0.600408	3.75007	0.574475	3.79219
SALY_LVWELD_1	Sály, Latorvár (welded ignimbrite)	210120	051T211_S09C6	5Jcm / 10Hz / 60um	ATHO	SUM100	76.1576	0.0593495	14.316	0.658661	0.0352246	0.0815364	1.35058	2.82809	4.50413	0.00875694	100		19.5752	30.7641	20981.6	491.746	75760.4	356037	38.2153	37388.8	9652.59	3.99749	356.097	1.93857	272.814	5119.78	5.88198	173.342	119.098	24.0986	81.7355	11.0511	7.11466	990.833	34.1107	60.447	6.38707	22.8975	4.57972	0.720788	4.15575	0.601853	3.854
SALY_LVWELD_1	Sály, Latorvár (welded ignimbrite)	210120	052T211_S09C7	5Jcm / 10Hz / 60um	ATHO	SUM100	77.1715	0.047092	13.657	0.605608	0.0419808	0.0566988	0.968038	2.62753	4.81707	0.00748071	100		22.8507	33.7599	19493.6	341.951	72273	360777	32.6458	39986.5	6918.57	3.97386	282.552	0.808296	325.141	4707.39	7.41164	193.502	87.4518	25.2095	77.8566	11.5245	7.87697	1042.64	28.8197	52.9417	5.73527	21.1795	4.3194	0.554196	3.90709	0.596386	3.86162
SALY_LVWELD_1	Sály, Latorvár (welded ignimbrite)	210120	053T211_S09C8	5Jcm / 10Hz / 60um	ATHO	SUM100	76.8004	0.0483461	13.8376	0.76068	0.0446816	0.0716692	0.927844	2.70832	4.79291	0.00748046	100		26.3532	33.2347	20093.1	432.237	73228.6	359042	32.6447	39786	6631.3	4.11993	290.077	0.94486	346.059	5912.77	7.38457	188.443	88.6432	25.7612	77.0525	11.3022	7.68903	1048.5	28.5577	52.324	5.67551	21.1213	4.49913	0.640271	4.15009	0.65562	3.93736
SALY_LVWELD_1	Sály, Latorvár (welded ignimbrite)	210120	054T211_S09C9	5Jcm / 10Hz / 32um	ATHO	SUM100	77.6699	0.0480831	13.0831	0.698606	0.0437988	0.0552488	0.985244	2.45201	4.95434	0.00963584	100		18.309	33.7518	18191.5	333.206	69235.9	363107	42.0508	41126	7041.54	3.85325	288.499	0.886083	339.222	5430.26	7.32134	181.996	87.5504	24.3523	74.248	11.59	7.52989	1007.91	27.7106	52.0551	5.60835	20.5174	4.40647	0.591715	4.0278	0.616294	3.6871
EGER_PB_1	Eger, Paintball field	210118	065T212_S08C1	5Jcm / 10Hz / 24um	ATHO	SUM100	76.8006	0.0499863	13.2402	0.983924	0.0551016	0.0741492	1.18916	2.74284	4.85563	0.00841016	100		17.1729	29.2619	20349.1	447.194	70067	359043	36.7019	40306.6	8498.93	2.20127	299.918	0.959438	426.762	7648.04	8.30854	183.664	82.2741	17.6608	73.1249	9.79828	7.86748	867.974	26.369	46.6539	4.51069	14.752	2.57413	0.447835	2.41513	0.397497	2.77118
EGER_PB_1	Eger, Paintball field	210118	066T212_S08C1	5Jcm / 10Hz / 24um	ATHO	SUM100	75.733	0.0547361	14.2941	1.06763	0.0582496	0.0775171	1.20115	2.68757	4.81446	0.0115491	100		15.4135	31.4644	19939.1	467.506	75644.4	354052	50.4002	39964.8	8584.61	2.24302	328.417	0.993637	451.143	8298.71	8.20274	195.525	83.9886	18.8382	76.534	10.632	8.1121	905.307	28.2777	47.8046	4.72595	16.3751	3.2541	0.428755	2.79751	0.425623	2.70551
EGER_PB_1	Eger, Paintball field	210118	067T212_S08C2	5Jcm / 10Hz / 24um	ATHO	SUM100	76.4617	0.0427648	13.7246	0.898659	0.0600503	0.0570551	1.02754	2.5465	5.17418	0.00695259	100		14.6185	32.3364	18892.5	344.099	72630.5	357459	30.3411	42950.9	7343.86	2.1585	256.589	1.08623	465.089	6985.28	8.34345	188.58	66.7483	19.0132	69.8689	9.8977	8.72182	828.006	23.5088	40.8296	4.03548	12.0883	2.44259	0.329253	2.31786	0.374661	2.91786
EGER_PB_1	Eger, Paintball field	210118	068T212_S08C2	5Jcm / 10Hz / 24um	ATHO	SUM100	75.4891	0.0446992	14.4687	0.929853	0.0597722	0.0613474	0.985031	2.73464	5.22643	0.000452199	100		16.9905	35.5152	20288.3	369.986	76568.2	352912	1.97339	43384.6	7040.02	1.99876	268.195	0.75686	462.936	7227.74	9.05757	192.749	67.9026	19.7324	72.2939	10.5992	8.76418	812.95	22.9086	40.0307	4.02758	12.079	2.44167	0.400845	2.28496	0.398455	2.40742
EGER_PB_1	Eger, Paintball field	210118	069T212_S08C3	5Jcm / 10Hz / 24um	ATHO	SUM100	76.1996	0.0410127	13.8176	0.864786	0.0600846	0.0610123	1.0101	3.04976	4.88679	0.00926365	100		19.6195	35.7343	22626.2	367.965	73122.5	356233	40.4266	40565.2	7219.18	1.44752	246.076	0.786673	465.355	6721.98	8.12658	185.251	64.1488	19.3211	69.3124	11.1254	9.26772	846.675	22.5598	40.0662	4.19309	13.6504	2.63671	0.371129	2.40798	0.448984	2.89196
EGER_PB_1	Eger, Paintball field	210118	070T212_S08C3	5Jcm / 10Hz / 24um	ATHO	SUM100	74.6768	0.0479774	14.9552	0.904487	0.0621647	0.0603024	1.04678	3.06066	5.17156	0.0140809	100		17.3698	35.7528	22707.1	363.684	79142.9	349114	61.449	42929.1	7481.36	1.57349	287.865	0.857566	481.465	7030.57	8.95767	198.572	70.8619	19.2924	69.5163	10.4416	8.95767	885.844	22.9378	43.8792	4.25473	15.2208	2.8498	0.374399	2.48025	0.465836	2.7073
EGER_PB_1	Eger, Paintball field	210118	071T212_S08C4	5Jcm / 10Hz / 24um	ATHO	SUM100	77.3059	0.040386	13.1694	0.890649	0.0600452	0.0550696	0.858566	2.58232	5.0317	0.00598237	100		14.3558	35.2397	19158.3	332.125	69692.6	361405	26.1071	41768.2	6136.17	1.33575	242.316	0.772455	465.05	6923.02	9.01275	181.316	60.8901	18.7568	66.3129	10.3019	8.64349	843.402	22.5683	42.4813	4.26906	13.742	2.9019	0.392575	2.92221	0.391023	2.97391
EGER_PB_1	Eger, Paintball field	210118	072T212_S08C4	5Jcm / 10Hz / 24um	ATHO	SUM100	76.1299	0.0432254	13.8551	0.893122	0.0604483	0.0599743	0.972386	2.77957	5.19546	0.0108378	100		13.3153	35.263	20621.6	361.705	73321.3	355907	47.2963	43127.6	6949.64	1.57114	259.353	0.885111	468.172	6942.23	7.64483	183.957	62.8847	17.8058	68.8757	10.3085	8.62718	819.84	22.0727	40.4364	3.91903	13.2847	2.26772	0.377146	2.37193	0.491572	2.91508
EGER_PB_1	Eger, Paintball field	210118	073T212_S08C5	5Jcm / 10Hz / 24um	ATHO	SUM100	76.0776	0.0434279	14.3039	0.883533	0.0589977	0.0607289	0.866511	2.46711	5.2328	0.00539639	100		13.0746	37.1343	18303.5	366.256	75696.3	355663	23.5499	43437.4	6192.95	2.12243	260.567	0.927973	456.937	6867.7	9.41009	187.103	65.3684	17.765	66.5077	10.2583	8.94703	821.091	21.8465	38.4843	3.97792	12.731	3.03059	0.362114	2.29912	0.472956	2.72018
EGER_PB_1	Eger, Paintball field	210118	074T212_S08C5	5Jcm / 10Hz / 24um	ATHO	SUM100	76.584	0.0401426	13.3825	0.830086	0.0573803	0.0599378	1.21265	2.31166	5.51811	0.00354882	100		7.95082	36.3403	17150.2	361.485	70820.2	358030	15.4871	45805.9	8666.79	1.72679	240.856	1.02012	444.41	6452.26	8.2715	180.407	69.1405	19.4449	67.4749	9.99172	9.47649	841.337	23.6197	39.515	4.07232	13.7344	2.4127	0.374226	2.58446	0.445786	2.90221
EGER_PB_1	Eger, Paintball field	210118	075T212_S08C6	5Jcm / 10Hz / 24um	ATHO	SUM100	75.8622	0.0427589	14.1867	0.994562	0.0561977	0.0600891	1.0206	2.50618	5.26236	0.00829426	100		13.6878	34.5155	18593.4	362.397	75076.3	354656	36.1961	43682.8	7294.25	2.02963	256.553	0.807945	435.251	7730.73	8.74754	184.887	65.463	18.3182	70.1002	10.2718	9.17998	827.578	22.4256	40.3776	4.14214	14.9291	2.14489	0.437098	2.66885	0.477145	2.73943
EGER_PB_1	Eger, Paintball field	210118	076T212_S08C6	5Jcm / 10Hz / 24um	ATHO	SUM100	76.109	0.0451181	13.9885	0.894505	0.0593189	0.0625379	1.02856	2.50073	5.29713	0.0146028	100		13.0177	38.6818	18552.9	377.166	74027.1	355810	63.7267	43971.5	7351.09	1.89817	270.708	0.835354	459.425	6952.99	8.00832	185.168	66.4959	18.5989	69.3768	10.1118	8.73071	821.763	23.1044	40.3374	4.26964	14.694	2.46168	0.461221	2.56174	0.430207	2.80356
EGER_PB_1	Eger, Paintball field	210118	077T212_S08C7	5Jcm / 10Hz / 24um	ATHO	SUM100	76.0376	0.0458031	13.8432	0.929579	0.058076	0.061429	0.898859	2.69146	5.42744	0.00654458	100		14.8625	31.9348	19968	370.478	73258	355476	28.5605	45053.2	6424.15	2.23623	274.818	0.640276	449.799	7225.62	8.27846	201.494	65.4845	18.3451	71.3952	10.26	8.50298	833.185	23.6276	40.9773	4.16462	14.1762	2.79106	0.38534	2.24356	0.421206	2.90954
EGER_PB_1	Eger, Paintball field	210118	078T212_S08C7	5Jcm / 10Hz / 24um	ATHO	SUM100	75.7261	0.0425894	14.2237	0.935156	0.0600995	0.0619588	0.885891	2.81495	5.24452	0.00498296	100		17.586	34.7786	20884.1	373.674	75272	354020	21.7456	43534.7	6331.46	2.26888	255.536	0.92489	465.471	7268.96	8.58274	196.115	67.8066	18.3248	68.4095	10.5001	8.53777	851.387	22.6742	39.8731	4.00995	13.8199	2.76297	0.406478	2.85673	0.406767	2.68336
EGER_PB_1	Eger, Paintball field	210118	079T212_S08C8	5Jcm / 10Hz / 24um	ATHO	SUM100	77.1375	0.0413086	13.1674	0.863192	0.0600836	0.0595092	0.939713	2.92641	4.79647	0.00846768	100		18.0193	34.2043	21711.1	358.9	69681.7	360618	36.9529	39815.5	6716.13	1.88292	247.851	0.830642	465.348	6709.59	8.08491	195.984	62.3189	18.6004	67.0241	9.67757	8.41816	816.562	20.8054	36.092	3.9276	12.5131	2.4171	0.328229	2.78139	0.450763	2.62255
EGER_PB_1	Eger, Paintball field	210118	080T212_S08C8	5Jcm / 10Hz / 24um	ATHO	SUM100	75.7467	0.0420603	14.0241	0.935422	0.0630459	0.0589615	1.02062	2.7831	5.31566	0.0103129	100		16.8278	36.0553	20647.8	355.597	74215.7	354116	45.0056	44125.3	7294.38	1.90265	252.362	0.759087	488.291	7271.04	8.88496	196.909	64.1661	19.3415	71.4607	10.3942	8.64974	808.531	22.1588	39.5187	4.01336	14.0056	2.47497	0.407619	2.44043	0.388027	2.68666
CSV_TUFFR_1	Cserépváralja, "tuff ring"	210120	056T211_S10C1	5Jcm / 10Hz / 60um	ATHO	SUM100	77.1012	0.042179	13.546	0.782036	0.0566887	0.0542156	0.973762	2.64012	4.79703	0.00679606	100		11.4426	32.6294	19587	326.974	71685.3	360448	29.658	39820.1	6959.48	3.06194	253.074	0.721521	439.054	6078.76	9.05036	178.604	64.4821	19.6272	69.3517	9.88371	8.03241	856.033	23.5522	40.9929	4.11334	13.4826	2.66554	0.353823	2.68789	0.431823	2.86765
CSV_TUFFR_1	Cserépváralja, "tuff ring"	210120	057T211_S10C1	5Jcm / 10Hz / 32um	ATHO	SUM100	77.8604	0.0442988	12.6997	0.844442	0.0586831	0.0547354	0.950484	2.50545	4.97536	0.00635771	100		10.4595	33.3885	18588	330.109	67207	363998	27.745	41300.5	6793.11	3.40671	265.793	0.705835	454.5	6563.85	9.48618	195.426	67.2462	19.143	68.9171	9.95732	8.47343	862.477	23.1185	41.1435	4.0267	15.1911	2.76224	0.353314	2.65978	0.392556	2.45168
CSV_TUFFR_1	Cserépváralja, "tuff ring"	210120	058T211_S10C2	5Jcm / 10Hz / 24um	ATHO	SUM100	78.5504	0.041416	12.5012	0.803249	0.0579575	0.054997	0.900499	2.02854	5.05936	0.00241925	100		8.50559	34.2035	15049.7	331.687	66156.3	367223	10.5576	41997.8	6435.87	3.20568	248.496	0.624293	448.881	6243.65	9.115	179.399	64.9027	18.6168	69.9334	9.92213	8.38898	856.9	22.963	40.6322	3.95177	14.0518	2.55461	0.299905	2.72089	0.444248	2.92128
CSV_TUFFR_1	Cserépváralja, "tuff ring"	210120	059T211_S10C2	5Jcm / 10Hz / 24um	ATHO	SUM100	77.8465	0.0435159	12.9596	0.794972	0.0569918	0.0538695	0.853494	2.4605	4.92278	0.00771983	100		13.6829	34.371	18254.4	324.887	68582.3	363933	33.6893	40864	6099.92	3.04975	261.096	0.784871	441.401	6179.32	9.81675	179.531	64.2518	18.3302	70.4758	10.3625	8.59807	854.671	24.0005	40.1723	4.11379	12.504	2.5992	0.313946	2.1371	0.446604	2.89273
CSV_TUFFR_1	Cserépváralja, "tuff ring"	210120	060T211_S10C3	5Jcm / 10Hz / 24um	ATHO	SUM100	78.0952	0.0427035	12.8909	0.814079	0.057914	0.0551617	0.829194	2.45941	4.74708	0.00838398	100		11.9203	32.2426	18246.4	332.68	68218.8	365095	36.5877	39405.5	5926.25	3.39162	256.221	0.959505	448.544	6327.84	9.6074	180.326	63.6549	19.0365	70.0521	10.8743	8.5009	877.403	22.9991	41.5887	4.09823	14.3653	2.50068	0.315959	2.80129	0.408644	2.7063
CSV_TUFFR_1	Cserépváralja, "tuff ring"	210120	064T211_S10C4	5Jcm / 10Hz / 24um	ATHO	SUM100	77.0383	0.0407052	13.2698	0.86653	0.0574133	0.0555247	0.848542	2.71284	5.10075	0.00954893	100		13.9537	34.959	20126.5	334.87	70224	360154	41.6715	42341.4	6064.53	2.33244	244.231	0.686764	444.666	6735.53	9.24433	189.361	65.1279	18.9209	68.564	9.83906	8.70798	846.818	23.1011	39.4523	4.14762	13.4745	2.52538	0.488435	2.74165	0.357486	3.08525
CSV_TUFFR_1	Cserépváralja, "tuff ring"	210120	065T211_S10C5	5Jcm / 10Hz / 60um	ATHO	SUM100	77.5974	0.0430448	13.2307	0.803552	0.0572688	0.0539156	0.971802	2.59336	4.6411	0.00785457	100		16.0931	31.7422	19240.2	325.165	70016.9	362768	34.2773	38525.8	6945.47	3.42649	258.269	0.786494	443.547	6246.01	9.54054	173.553	67.3808	19.2496	69.2836	9.95032	8.05844	871.338	24.0487	40.8683	4.14867	14.0951	2.81889	0.370323	2.75278	0.448545	3.07585
CSV_TUFFR_1	Cserépváralja, "tuff ring"	210120	066T211_S10C6	5Jcm / 10Hz / 24um	ATHO	SUM100	78.0672	0.0421972	12.8145	0.80878	0.0576508	0.0523773	0.97009	2.72352	4.45661	0.0070937	100		16.5701	34.9586	20205.8	315.888	67814.3	364964	30.9569	36994.3	6933.23	3.21531	253.183	0.725454	446.505	6286.65	10.2029	178.038	64.3209	18.7843	67.8382	10.1809	8.33685	849.595	23.3293	39.5647	4.11194	13.2732	2.88527	0.341751	2.59184	0.48684	2.80834
CSV_TUFFR_1	Cserépváralja, "tuff ring"	210120	068T211_S10C8	5Jcm / 10Hz / 24um	ATHO	SUM100	78.2141	0.049468	12.4792	0.89437	0.0537638	0.0692155	0.963915	2.45758	4.80814	0.010165	100		12.1186	30.2991	18232.8	417.438	66040.1	365651	44.3601	39912.4	6889.1	3.27029	296.808	0.918255	416.4	6951.94	7.76678	156.67	78.7923	17.1783	70.4135	10.4204	7.28361	847.83	26.9947	45.2083	4.47905	14.9299	2.70155	0.397367	2.51286	0.435635	2.61809
CSV_TUFFR_1	Cserépváralja, "tuff ring"	210120	069T211_S10C9	5Jcm / 10Hz / 32um	ATHO	SUM100	77.0273	0.0405833	13.5198	0.794977	0.0565385	0.0577588	0.954959	2.48164	5.05836	0.00811468	100		11.111	34.9408	18411.3	348.343	71546.6	360103	35.4125	41989.5	6825.09	3.41836	243.5	0.67493	437.891	6179.36	9.64283	180.03	65.5656	19.8161	70.9224	10.5879	8.24112	871.669	23.4688	41.5017	4.23704	14.205	2.94709	0.366106	2.74487	0.412532	3.04644
CSV_TUFFR_1	Cserépváralja, "tuff ring"	210120	070T211_S10C10	5Jcm / 10Hz / 24um	ATHO	SUM100	77.1784	0.0411961	13.5155	0.833844	0.0598405	0.0598506	0.897656	2.36384	5.04255	0.0073621	100		9.09746	40.0473	17537.3	360.959	71524.1	360809	32.1282	41858.2	6415.54	2.52514	247.176	0.956208	463.465	6481.47	10.6617	184.793	64.2605	18.6684	67.1748	10.1926	8.74496	838.49	23.0238	39.5263	3.93767	13.7584	2.85475	0.344655	2.50065	0.396918	2.71112
NOSZ_LAZ_1	Noszvaj, Láz-tető	210705	078T218S03	5Jcm / 11Hz / 24um	ATHO	SUM100	76.2395	0.0436862	13.6089	0.855949	0.0603009	0.0601003	1.08952	2.98057	5.05548	0.00600931	100		21.1481	32.6788	22112.8	362.465	72018.5	356419	26.2246	41965.6	7786.76	2.60753	262.117	0.884886	467.03	6653.29	8.96561	186.435	67.8236	16.9635	63.4214	10.5004	9.95568	810.56	22.1298	39.7977	4.00469	13.2708	2.78147	0.337441	2.51513	0.415295	2.48265
NOSZ_LAZ_1	Noszvaj, Láz-tető	210705	079T218S03	5Jcm / 11Hz / 24um	ATHO	SUM100	76.3013	0.0507917	13.7099	0.90566	0.0587688	0.0739736	1.12733	2.67932	5.0904	0.00252481	100		16.1514	28.099	19877.9	446.135	72552.8	356709	11.0183	42255.4	8057.01	2.29768	304.75	0.968659	455.164	7039.7	6.77102	176.192	82.5791	16.8998	67.7708	10.4978	9.07287	863.322	25.4919	47.2709	4.60032	14.5462	2.92922	0.531003	2.39103	0.402984	2.61475
NOSZ_LAZ_1	Noszvaj, Láz-tető	210705	080T218S03	5Jcm / 11Hz / 24um	ATHO	SUM100	75.1367	0.0433107	14.3075	0.878989	0.0590057	0.0742479	1.23316	2.73939	5.51817	0.00957983	100		16.3819	35.154	20323.5	447.789	75715.1	351264	41.8064	45806.3	8813.37	2.81737	259.864	1.24954	456.999	6832.38	7.86988	192.475	75.3501	19.7789	71.4252	9.28794	9.99751	880.468	24.9507	43.9595	4.45329	13.5687	2.61046	0.333636	2.48222	0.433831	2.57751
NOSZ_LAZ_1	Noszvaj, Láz-tető	210705	086T218S03	5Jcm / 11Hz / 24um	ATHO	SUM100	76.7766	0.0422313	13.6511	0.884992	0.0599941	0.0586712	0.933215	2.93979	4.64762	0.00577785	100		22.8417	35.5774	21810.3	353.846	72241.7	358931	25.2145	38579.9	6669.69	2.40025	253.388	0.998305	464.655	6879.04	6.78031	185.644	66.2699	17.4718	65.3146	10.3449	9.54725	827.204	21.7259	39.8542	4.01507	13.2262	2.56648	0.401759	2.60595	0.402337	2.42447
NOSZ_LAZ_1	Noszvaj, Láz-tető	210705	087T218S03	5Jcm / 11Hz / 24um	ATHO	SUM100	77.6782	0.0375948	12.8105	0.861177	0.0527725	0.0756366	1.00978	2.53218	4.93739	0.00476732	100		16.1561	32.8225	18786.3	456.164	67793.1	363146	20.8046	40985.3	7216.9	3.00175	225.569	1.02285	408.723	6693.93	8.59636	181.595	69.364	16.4139	64.017	9.81224	8.89229	764.942	20.6615	35.9811	3.66287	12.3503	2.77242	0.414429	2.4881	0.384531	2.97674
NOSZ_LAZ_1	Noszvaj, Láz-tető	210705	088T218S03	5Jcm / 11Hz / 24um	ATHO	SUM100	76.7529	0.0426686	13.5987	0.855967	0.0562349	0.0631569	1.05186	2.65708	4.91397	0.00750623	100		13.3465	33.7125	19712.9	380.899	71964.1	358820	32.7572	40790.9	7517.62	2.66411	256.012	0.80851	435.539	6653.43	7.95814	183.335	75.9172	17.566	63.1316	10.3018	10.2898	888.789	23.265	42.2423	4.07804	12.8736	2.35416	0.442148	2.64495	0.410887	2.56488
NOSZ_LAZ_1	Noszvaj, Láz-tető	210705	089T218S03	5Jcm / 11Hz / 24um	ATHO	SUM100	75.8688	0.0511247	13.8793	1.00522	0.0577189	0.076685	1.26955	2.90127	4.88068	0.00963558	100		18.9857	26.7057	21524.5	462.487	73449.3	354687	42.0497	40514.5	9073.45	2.4321	306.748	1.01544	447.033	7813.55	6.90257	181.459	85.2714	17.0155	68.7583	10.5747	8.36959	858.581	26.5557	46.723	4.49937	15.0915	3.12268	0.495449	2.50895	0.374932	2.57571
NOSZ_LAZ_1	Noszvaj, Láz-tető	210705	090T218S03	5Jcm / 11Hz / 24um	ATHO	SUM100	76.7078	0.0422319	13.3773	0.867864	0.0594474	0.0563201	0.939647	2.75581	5.18396	0.00964263	100		19.7724	34.5213	20445.4	339.666	70792.8	358609	42.0804	43032	6715.66	2.5766	253.392	0.920463	460.42	6745.91	7.82619	186.224	67.2306	17.1024	63.6681	9.97093	9.39151	807.172	20.7515	38.9527	3.8003	13.1409	2.39932	0.310232	2.4016	0.376086	2.733
NOSZ_LAZ_1	Noszvaj, Láz-tető	210705	091T218S03	5Jcm / 11Hz / 24um	ATHO	SUM100	76.0733	0.0439737	13.9146	0.882787	0.0602973	0.0608879	0.98124	2.88745	5.0876	0.00779644	100		18.2182	34.8013	21422	367.215	73636.3	355643	34.0237	42232.1	7012.92	2.28924	263.842	0.895062	467.003	6861.9	7.6935	189.9	65.8898	17.0556	66.2756	10.1391	9.70772	822.484	21.3449	40.2468	3.78969	13.0635	2.72433	0.392615	2.50858	0.421975	2.60897
NOSZ_LAZ_1	Noszvaj, Láz-tető	210705	093T218S03	5Jcm / 11Hz / 24um	ATHO	SUM100	76.0868	0.041012	13.637	0.928754	0.0576127	0.0628338	1.01144	2.66744	5.50308	0.00403292	100		19.3543	30.8589	19789.7	378.95	72167	355706	17.5997	45681.1	7228.79	2.45724	246.072	1.25865	446.21	7219.2	7.89344	189.888	66.6877	16.9384	65.0472	10.6499	9.38594	820.365	20.8874	39.2753	3.80173	12.33	2.28526	0.455127	2.71857	0.414314	2.77054
NOSZ_LAZ_1	Noszvaj, Láz-tető	210705	094T218S03	5Jcm / 11Hz / 24um	ATHO	SUM100	75.9457	0.046547	14.0626	0.890563	0.0615884	0.0601733	0.972645	3.04063	4.9135	0.00605143	100		20.9023	31.0979	22558.4	362.905	74419.1	355046	26.4084	40787	6951.5	2.70447	279.282	0.853821	477.002	6922.35	6.65012	197.459	68.0432	18.3758	64.6206	10.7833	9.64067	831.443	21.988	40.2052	3.86877	13.6045	2.56061	0.340349	2.42057	0.398219	2.71307
NOSZ_LAZ_1	Noszvaj, Láz-tető	210705	095T218S03	5Jcm / 11Hz / 24um	ATHO	SUM100	76.8875	0.0394033	13.4944	0.861126	0.0585772	0.0567484	0.953818	2.97679	4.66609	0.00559095	100		27.4194	34.641	22084.8	342.249	71412.3	359449	24.3989	38733.2	6816.94	2.27993	236.42	0.915257	453.681	6693.53	7.19868	193.371	62.719	16.9151	63.6708	9.69802	9.31982	786.334	20.7417	37.8455	3.82097	12.6628	2.38236	0.381373	2.31714	0.342714	2.64166
NOSZ_LAZ_1	Noszvaj, Láz-tető	210705	096T218S03	5Jcm / 11Hz / 24um	ATHO	SUM100	75.9684	0.042739	13.9026	0.87644	0.0590277	0.0572861	1.12289	2.94213	5.01874	0.00969282	100		22.2665	36.2705	21827.7	345.493	73572.8	355152	42.2995	41660.5	8025.31	2.54663	256.434	0.77601	457.17	6812.57	7.26938	187.899	63.6296	17.5801	65.5492	9.97688	9.24545	818.945	21.524	39.6378	3.88939	12.9538	2.51769	0.392784	2.62755	0.414461	2.81821
RECSK_BAJP_FELSO_1	Báj-patak felső ignimbrit	210316	037T215S01	5Jcm / 11Hz / 32um	ATHO	SUM100	76.9842	0.0425848	13.0953	0.870619	0.0590986	0.0566909	0.876673	2.21163	5.79845	0.00479106	100		6.73899	36.342	16408.1	341.903	69300.1	359901	20.9082	48132.9	6265.58	3.32475	255.509	0.758702	457.719	6767.32	9.3601	193.885	60.7672	16.2062	60.793	10.1822	8.82969	762.373	20.1954	39.1181	3.54951	11.5328	2.32738	0.321078	2.2541	0.38607	2.38558
RECSK_BAJP_FELSO_1	Báj-patak felső ignimbrit	210316	038T215S01	5Jcm / 11Hz / 32um	ATHO	SUM100	76.3889	0.0428851	13.9507	0.877219	0.058098	0.0599957	0.93111	2.19966	5.48285	0.00863332	100		5.96091	39.2508	16319.3	361.834	73827	357118	37.6758	45513.1	6654.64	2.99514	257.311	0.777218	449.969	6818.62	9.3291	191.211	61.6236	16.6766	60.9277	9.70489	8.77654	780.314	20.4171	39.8318	3.64144	11.9054	2.53489	0.340688	2.47114	0.399343	2.4273
RECSK_BAJP_FELSO_1	Báj-patak felső ignimbrit	210316	039T215S01	5Jcm / 11Hz / 24um	ATHO	SUM100	77.0624	0.0416621	13.4671	0.861111	0.0580167	0.0584929	0.933027	2.14889	5.36155	0.00777187	100		5.89769	36.8043	15942.6	352.771	71267.8	360267	33.9165	44506.2	6668.34	3.27849	249.972	0.843976	449.34	6693.41	9.0975	190.155	62.2745	17.8684	63.734	9.91283	8.50444	779.157	20.8992	39.753	3.73429	11.9942	2.74113	0.397109	2.82487	0.392205	2.30676
RECSK_BAJP_FELSO_1	Báj-patak felső ignimbrit	210316	040T215S01	5Jcm / 11Hz / 32um	ATHO	SUM100	76.5764	0.0426478	13.9933	0.853384	0.0595726	0.0587291	0.950039	2.21057	5.24608	0.00934919	100		6.52516	34.1857	16400.2	354.195	74052.4	357994	40.7999	43547.7	6789.93	2.93869	255.887	0.782487	461.389	6633.35	8.28446	190.111	63.8677	18.7303	65.1963	9.70909	8.51782	786.735	21.6437	40.0698	3.97472	13.2424	2.54625	0.376007	2.49797	0.415803	2.80639
RECSK_BAJP_FELSO_1	Báj-patak felső ignimbrit	210316	046T215S01	5Jcm / 11Hz / 24um	ATHO	SUM100	78.1929	0.0431078	12.732	0.808293	0.0526708	0.0548858	0.889705	2.11052	5.11138	0.00461935	100		5.70197	38.0457	15657.9	331.016	67377.6	365552	20.1589	42429.5	6358.72	1.88916	258.647	0.713262	407.935	6282.86	9.93191	178.785	60.4432	16.4308	59.7975	8.91778	8.06064	740.883	20.2339	38.3429	3.45631	9.9363	1.68311	0.339393	2.59755	0.395992	2.31544
RECSK_BAJP_FELSO_1	Báj-patak felső ignimbrit	210316	047T215S01	5Jcm / 11Hz / 32um	ATHO	SUM100	76.9875	0.041908	13.739	0.833564	0.0579335	0.0588375	0.876789	2.06722	5.33053	0.00673799	100		5.7811	35.9271	15336.7	354.849	72706.6	359917	29.4046	44248.7	6266.41	2.652	251.448	0.790685	448.695	6479.3	8.67793	186.245	61.5944	17.4128	59.4122	9.82108	8.3083	796.957	20.4374	39.5969	3.68422	12.0891	2.27345	0.361279	2.319	0.387046	2.76317
RECSK_BAJP_FELSO_1	Báj-patak felső ignimbrit	210316	048T215S01	5Jcm / 11Hz / 32um	ATHO	SUM100	76.5748	0.0427253	13.7134	0.88334	0.061006	0.0585078	0.935933	2.24568	5.47807	0.00647617	100		6.88755	36.7733	16660.7	352.861	72571.6	357987	28.262	45473.4	6689.11	3.22121	256.352	0.825174	472.491	6866.2	9.25637	194.306	64.2596	17.7126	64.1183	10.5479	8.70386	786.572	20.5658	40.5437	3.80084	12.2568	2.64991	0.304722	2.47854	0.397753	2.7601
RECSK_BAJP_FELSO_1	Báj-patak felső ignimbrit	210316	049T215S01	5Jcm / 11Hz / 24um	ATHO	SUM100	77.6093	0.0420661	12.8463	0.887205	0.0591773	0.0568078	0.898888	2.16103	5.42745	0.0117785	100		5.74638	42.1154	16032.7	342.608	67982.7	362823	51.4014	45053.2	6424.35	3.22503	252.396	0.900487	458.328	6896.25	9.20825	195.453	57.444	14.794	58.5095	10.5445	8.97627	764.454	19.3021	38.4886	3.59537	11.969	2.44013	0.318327	2.32136	0.341598	2.35442
RECSK_BAJP_FELSO_1	Báj-patak felső ignimbrit	210316	050T215S01	5Jcm / 11Hz / 24um	ATHO	SUM100	77.5486	0.0384718	13.2706	0.826673	0.0566146	0.0558525	0.852749	2.04668	5.2942	0.00961478	100		5.73555	36.8316	15184.3	336.846	70227.8	362540	41.9589	43947.2	6094.6	2.52998	230.831	0.743131	438.48	6425.73	8.6237	179.607	59.3512	15.971	59.3696	9.71964	8.34699	766.771	19.8004	37.0326	3.67246	11.0101	2.02993	0.33566	2.14641	0.390624	2.38918
RECSK_BAJP_FELSO_1	Báj-patak felső ignimbrit	210316	051T215S01	5Jcm / 11Hz / 32um	ATHO	SUM100	76.8478	0.0425212	13.6652	0.83927	0.0577876	0.0596748	0.951199	2.15404	5.3747	0.00776008	100		5.55075	36.529	15980.8	359.899	72316.4	359264	33.865	44615.4	6798.22	3.02947	255.127	0.819308	447.565	6523.65	8.69966	190.726	61.6275	17.3441	63.7638	9.9875	8.66007	816.683	20.9463	39.742	3.83956	13.12	2.57593	0.347954	2.40689	0.406107	2.68863
RECSK_BAJP_FELSO_1	Báj-patak felső ignimbrit	210316	052T215S01	5Jcm / 11Hz / 32um	ATHO	SUM100	76.3707	0.0418711	14.1059	0.844914	0.0594008	0.0652215	0.989755	2.03165	5.47948	0.0111754	100		5.5381	38.7281	15072.8	393.351	74648.3	357033	48.7694	45485.2	7073.78	3.10893	251.227	0.783041	460.06	6567.51	9.26154	187.577	63.2067	17.8306	64.9974	10.3496	8.515	812.809	21.4193	40.217	3.84613	13.1739	2.48623	0.33067	2.58533	0.380207	2.7736
RECSK_BAJP_FELSO_1	Báj-patak felső ignimbrit	210316	053T215S01	5Jcm / 11Hz / 24um	ATHO	SUM100	77.5711	0.0397288	12.9919	0.83993	0.0588534	0.0572891	0.864848	2.06127	5.50659	0.00848079	100		5.85511	34.544	15292.6	345.51	68753.2	362645	37.0102	45710.2	6181.07	1.84861	238.373	0.692807	455.82	6528.78	9.33329	182.616	59.649	15.2652	57.7599	10.0377	8.7742	768.451	19.2254	38.6549	3.53132	11.4444	2.26795	0.387676	2.20275	0.34271	2.52955
RECSK_BAJP_ALSO_1	Báj-patak alsó ignimbrit	210316	054T215S02	5Jcm / 11Hz / 32um	ATHO	SUM100	77.4367	0.0399405	12.6661	0.88765	0.059827	0.0584956	0.916651	2.61791	5.30687	0.00985222	100		10.6734	39.4721	19422.3	352.787	67028.9	362017	42.9951	44052.3	6551.31	2.95338	239.643	0.826003	463.36	6899.7	10.3192	184.96	60.0254	14.4194	56.4012	10.2573	8.79071	766.79	19.5651	40.1908	3.62308	12.2942	2.14207	0.334294	1.95406	0.351928	2.38122
RECSK_BAJP_ALSO_1	Báj-patak alsó ignimbrit	210316	055T215S02	5Jcm / 11Hz / 24um	ATHO	SUM100	76.5343	0.0425543	13.8699	0.890038	0.0621668	0.0600642	0.939834	2.14973	5.44623	0.0051219	100		6.12632	37.5744	15948.9	362.247	73399.6	357798	22.352	45209.2	6716.99	2.98523	255.326	0.85621	481.482	6918.26	10.332	195.082	61.0377	17.5419	66.8522	10.2099	9.34545	725.952	21.2863	40.0648	3.91857	13.895	2.71906	0.386948	2.39081	0.392352	2.61149
RECSK_BAJP_ALSO_1	Báj-patak alsó ignimbrit	210316	056T215S02	5Jcm / 11Hz / 24um	ATHO	SUM100	76.813	0.0476544	13.6171	0.887446	0.0604542	0.0627021	0.902822	2.18666	5.41201	0.0101305	100		6.56474	39.5376	16222.8	378.157	72061.8	359101	44.2095	44925.1	6452.47	3.09509	285.926	0.560318	468.218	6898.12	10.5754	192.004	64.2165	18.4031	68.2773	10.6495	8.78831	746.456	21.3484	39.3239	4.04056	13.4284	2.34507	0.266144	2.57939	0.457204	2.43418
RECSK_BAJP_ALSO_1	Báj-patak alsó ignimbrit	210316	058T215S02	5Jcm / 11Hz / 24um	ATHO	SUM100	77.496	0.0427558	13.0332	0.865829	0.0581442	0.058005	0.946342	2.15108	5.3355	0.0131465	100		5.88942	36.192	15958.9	349.828	68971.6	362294	57.3713	44289.9	6763.51	2.757	256.535	0.823974	450.327	6730.09	9.43233	189.539	60.8127	14.3807	59.6971	10.2927	8.7016	731.462	19.1131	37.8189	3.79109	11.5148	2.36721	0.316252	1.89668	0.355555	2.37779
RECSK_BAJP_ALSO_1	Báj-patak alsó ignimbrit	210316	059T215S02	5Jcm / 11Hz / 24um	ATHO	SUM100	77.2913	0.0424855	13.3502	0.887417	0.0585623	0.0571846	0.945364	2.16668	5.1937	0.00713812	100		6.34275	38.4744	16074.6	344.88	70649.1	361337	31.1508	43112.9	6756.52	2.48113	254.913	0.595989	453.565	6897.89	8.98709	184.268	60.7796	16.2776	62.8939	10.5113	8.37035	726.622	19.7522	39.2894	3.94504	11.691	2.41317	0.334899	2.30785	0.361962	2.48124
RECSK_BAJP_ALSO_1	Báj-patak alsó ignimbrit	210316	060T215S02	5Jcm / 11Hz / 24um	ATHO	SUM100	77.2985	0.0454953	13.1646	0.869941	0.0608247	0.0597182	0.94513	2.23376	5.31524	0.00686925	100		6.70722	39.5129	16572.3	360.16	69666.9	361370	29.9774	44121.8	6754.85	3.19988	272.972	0.661973	471.088	6762.05	9.78048	189.914	60.634	14.7563	57.6745	10.4968	8.75461	837.743	19.6138	39.4874	3.83018	12.4521	2.45163	0.376978	2.45541	0.415272	2.25716
RECSK_BAJP_ALSO_1	Báj-patak alsó ignimbrit	210316	065T215S02	5Jcm / 11Hz / 32um	ATHO	SUM100	76.902	0.0443677	13.4271	0.879281	0.0601132	0.0603695	0.993996	2.15688	5.46719	0.00874964	100		6.43141	40.8695	16001.9	364.088	71056	359517	38.1835	45383.1	7104.09	2.88049	266.206	0.670324	465.577	6834.65	9.71166	195.812	61.9448	16.8622	62.5	10.7127	9.19215	798.808	19.7862	38.1543	3.81008	12.1969	2.47992	0.399794	2.41874	0.399064	2.70246
RECSK_BAJP_ALSO_1	Báj-patak alsó ignimbrit	210316	066T215S02	5Jcm / 11Hz / 32um	ATHO	SUM100	76.8898	0.0419145	13.4606	0.902992	0.05959	0.0582374	0.990761	2.20548	5.37838	0.0123136	100		7.30965	35.5377	16362.4	351.23	71233.3	359460	53.7364	44645.9	7080.97	3.00609	251.487	0.548746	461.525	7018.95	9.41592	192.699	58.2162	16.5404	61.9935	10.059	8.72481	690.712	19.322	37.5529	3.73803	12.6323	2.6496	0.338369	2.17632	0.394515	2.48453
RECSK_BAJP_ALSO_1	Báj-patak alsó ignimbrit	210316	067T215S02	5Jcm / 11Hz / 24um	ATHO	SUM100	76.4443	0.0424455	13.86	0.899552	0.061602	0.0593278	0.952909	2.16489	5.50752	0.00742466	100		7.79984	40.0242	16061.3	357.806	73347.1	357377	32.4012	45717.9	6810.44	2.88691	254.673	0.695532	477.107	6992.22	9.36843	205.016	63.9845	17.9413	68.7161	10.7871	9.09555	736.561	20.8707	40.8135	4.08362	12.7208	2.69097	0.364866	2.57171	0.42821	2.55609
EGER_HOM_2	Eger homok utca felső ignimbrit	210316	068T215S03	5Jcm / 11Hz / 24um	ATHO	SUM100	76.8769	0.040756	13.0571	0.838742	0.0561068	0.0562269	0.979648	2.89188	5.188	0.0145858	100		12.4859	38.2433	21454.9	339.105	69098.4	359400	63.6525	43065.6	7001.55	2.5543	244.536	0.742013	434.547	6519.54	9.29865	181.754	57.8541	16.0598	61.3948	9.75834	8.64334	747.701	18.8015	36.6106	3.64593	11.5146	2.4065	0.340616	2.13848	0.367406	2.40194
EGER_HOM_2	Eger homok utca felső ignimbrit	210316	069T215S03	5Jcm / 11Hz / 24um	ATHO	SUM100	76.807	0.0450474	13.1593	0.904909	0.0610863	0.0596288	0.878074	2.76848	5.30503	0.011427	100		12.4602	39.1464	20539.3	359.621	69639	359073	49.8673	44037	6275.6	2.95727	270.284	0.904451	473.113	7033.86	9.42193	188.428	59.8597	16.4033	63.0846	10.3495	9.04926	792.528	19.1708	37.5969	3.64841	12.1519	2.34953	0.34166	2.16434	0.372637	2.55231
EGER_HOM_2	Eger homok utca felső ignimbrit	210316	070T215S03	5Jcm / 11Hz / 24um	ATHO	SUM100	75.172	0.0415438	14.6333	0.901219	0.061089	0.0661209	0.996002	2.52941	5.58119	0.0181066	100		7.32417	37.1111	18765.7	398.775	77439.5	351429	79.0171	46329.4	7118.42	3.24639	249.263	0.964649	473.134	7005.18	8.38849	195.175	69.6096	20.5849	72.1888	9.65173	9.02992	857.691	21.894	39.1315	4.07841	14.2362	2.58629	0.289796	2.42929	0.437912	2.94438
EGER_HOM_2	Eger homok utca felső ignimbrit	210316	071T215S03	5Jcm / 11Hz / 24um	ATHO	SUM100	76.4853	0.0449582	13.4254	0.896591	0.057503	0.0581069	0.906332	2.82035	5.29722	0.00818655	100		11.7092	37.4242	20924.2	350.443	71047.4	357569	35.7261	43972.2	6477.56	3.38614	269.749	0.769286	445.361	6969.2	8.91006	184.379	55.5844	16.3456	59.9257	9.0509	8.86443	761.185	18.2093	34.5594	3.49575	11.1978	2.41701	0.326201	1.74094	0.352967	2.52272
EGER_HOM_2	Eger homok utca felső ignimbrit	210316	072T215S03	5Jcm / 11Hz / 32um	ATHO	SUM100	75.5127	0.0424236	14.6666	0.865694	0.060378	0.0621521	1.00304	2.99567	4.78382	0.00754629	100		14.6275	36.2695	22224.9	374.839	77615.5	353022	32.932	39710.5	7168.7	3.05259	254.542	0.800231	467.628	6729.04	8.55064	186.674	66.3546	19.208	67.728	10.3618	8.89372	826.644	20.8845	38.6778	3.93704	13.3459	2.44578	0.369045	2.5786	0.461982	2.76393
EGER_HOM_2	Eger homok utca felső ignimbrit	210316	073T215S03	5Jcm / 11Hz / 24um	ATHO	SUM100	75.707	0.0434878	14.22	0.849302	0.061674	0.0602109	0.929135	2.71829	5.40249	0.00837266	100		10.6103	36.3583	20167	363.132	75252.4	353930	36.5383	44846.1	6640.53	2.91213	260.927	0.838391	477.665	6601.63	8.56111	189.126	69.5679	20.0335	71.9887	10.6933	9.2712	849.305	23.3704	42.6079	4.32398	12.9797	2.59895	0.351136	2.59839	0.437701	2.73209
EGER_HOM_2	Eger homok utca felső ignimbrit	210316	074T215S03	5Jcm / 11Hz / 24um	ATHO	SUM100	75.432	0.0473942	14.3119	0.913769	0.0630952	0.0628615	1.00873	2.87143	5.2802	0.00859447	100		12.7448	36.9706	21303.1	379.118	75738.6	352645	37.5063	43830.9	7209.42	2.86218	284.365	0.761295	488.672	7102.73	9.01321	192.407	71.6443	20.3144	73.46	10.6885	9.12347	861.967	22.2968	39.7246	3.9674	13.5062	2.78195	0.337672	2.89293	0.451119	2.99664
EGER_HOM_2	Eger homok utca felső ignimbrit	210316	075T215S03	5Jcm / 11Hz / 24um	ATHO	SUM100	76.3373	0.0482878	13.7172	0.866893	0.060354	0.0560297	1.07474	2.89432	4.93874	0.00605058	100		13.041	33.3024	21472.9	337.915	72591.7	356877	26.4047	40996.5	7681.19	3.22628	289.727	0.788123	467.442	6738.36	8.51469	189.977	73.2329	21.8296	76.6849	11.3164	9.22676	903.535	24.3172	42.8805	4.24716	14.1615	3.05015	0.40649	3.51354	0.497222	3.23565
EGER_HOM_2	Eger homok utca felső ignimbrit	210316	076T215S03	5Jcm / 11Hz / 24um	ATHO	SUM100	76.3275	0.0465317	13.29	0.885262	0.0618416	0.0589184	0.906953	2.90666	5.50358	0.0127758	100		10.696	37.175	21564.5	355.337	70330.4	356831	55.7536	45685.2	6481.99	2.96592	279.19	0.724316	478.963	6881.14	10.0232	193.102	63.9995	17.6317	66.5984	11.425	9.35652	831.817	21.3075	39.8713	3.75297	12.3464	2.38473	0.382487	2.26396	0.384454	2.64377
EGER_HOM_2	Eger homok utca felső ignimbrit	210316	077T215S03	5Jcm / 11Hz / 24um	ATHO	SUM100	75.7886	0.0457821	13.9744	0.894341	0.0610993	0.0590954	0.959784	2.84383	5.36404	0.0090292	100		11.2218	38.59	21098.4	356.404	73952.3	354312	39.4034	44526.9	6859.58	3.03186	274.693	0.847255	473.214	6951.71	9.0888	187.938	65.0643	17.8947	67.2012	10.6314	8.98677	794.566	20.0639	37.6798	3.64918	12.3906	2.68664	0.34438	2.6415	0.416927	2.63154
EGER_HOM_2	Eger homok utca felső ignimbrit	210316	078T215S03	5Jcm / 11Hz / 32um	ATHO	SUM100	74.0138	0.0480319	15.6502	0.910547	0.0635654	0.0681901	1.00422	2.92615	5.3069	0.0084111	100		12.4502	35.5542	21709.1	411.254	82820.8	346015	36.706	44052.6	7177.18	3.26121	288.191	0.730262	492.314	7077.69	8.96003	195.109	67.9814	20.5739	75.1185	10.8779	9.06079	869.014	23.5448	44.1835	4.4501	15.3755	2.80154	0.423848	2.76723	0.49645	2.79343
CSV_ALSO_1	Cserépváralja alsó ignimbrit (Dávid új gyűjtése)	210316	091T215S05	5Jcm / 11Hz / 32um	ATHO	SUM100	75.6916	0.0400728	14.1358	0.892454	0.0621686	0.0606866	1.05277	2.95718	5.09794	0.00930693	100		11.9217	34.0519	21939.3	366.001	74806.8	353858	40.6154	42318	7524.12	3.24157	240.437	0.787528	481.496	6937.04	7.82278	188.813	72.3486	22.4021	77.4031	10.3497	9.02167	861.817	24.6811	42.2701	4.44487	16.3165	2.86299	0.478323	2.89328	0.501501	3.5002
CSV_ALSO_1	Cserépváralja alsó ignimbrit (Dávid új gyűjtése)	210316	092T215S05	5Jcm / 11Hz / 32um	ATHO	SUM100	74.9962	0.0442732	14.6376	0.931992	0.0629586	0.062646	0.945267	2.88268	5.42803	0.00831332	100		12.2248	38.4274	21386.6	377.818	77462.3	350607	36.2793	45058.1	6755.82	2.75271	265.639	0.916618	487.615	7244.37	9.61946	190.94	64.2128	18.5607	66.2213	10.4952	9.38871	834.157	21.0738	39.7237	3.89482	13.4066	2.3916	0.34719	2.72038	0.403312	2.48171
CSV_ALSO_1	Cserépváralja alsó ignimbrit (Dávid új gyűjtése)	210316	093T215S05	5Jcm / 11Hz / 24um	ATHO	SUM100	76.5034	0.0436054	13.6407	0.873802	0.056253	0.0577619	1.00811	2.51181	5.29992	0.00464885	100		10.3001	36.2038	18635.1	348.362	72186.5	357653	20.2876	43994.7	7204.97	2.59825	261.632	0.707321	435.68	6792.06	8.82358	190.94	61.2825	18.1615	66.6741	10.0641	8.80836	799.631	21.9717	39.8721	4.05072	13.3784	2.36972	0.365511	2.71614	0.420845	2.89638
CSV_ALSO_1	Cserépváralja alsó ignimbrit (Dávid új gyűjtése)	210316	094T215S05	5Jcm / 11Hz / 24um	ATHO	SUM100	75.4617	0.0441101	14.4795	0.845667	0.0590023	0.0585133	1.0745	2.56046	5.40732	0.00920417	100		9.07858	38.5911	18996	352.894	76625.4	352784	40.167	44886.2	7679.48	2.76921	264.661	0.640999	456.973	6573.37	8.9707	188.973	64.4862	19.0015	72.4459	10.0359	8.66591	838.989	23.0215	40.3346	4.14212	13.1688	2.79319	0.325757	3.03488	0.427655	2.84772
CSV_ALSO_1	Cserépváralja alsó ignimbrit (Dávid új gyűjtése)	210316	095T215S05	5Jcm / 11Hz / 32um	ATHO	SUM100	75.6676	0.0451563	14.2835	0.864087	0.0591643	0.0587536	1.0358	2.88618	5.09102	0.00871933	100		11.2143	31.8649	21412.5	354.343	75588.3	353746	38.0512	42260.6	7402.87	2.86017	270.938	0.818125	458.228	6716.55	8.1431	181.454	66.3499	19.9198	72.3755	9.83382	8.73875	844.704	23.5034	40.558	4.23163	14.3991	2.81622	0.401804	2.92394	0.455569	2.91969
CSV_ALSO_1	Cserépváralja alsó ignimbrit (Dávid új gyűjtése)	210316	096T215S05	5Jcm / 11Hz / 24um	ATHO	SUM100	75.6055	0.0431908	14.4633	0.885436	0.0586895	0.0593164	0.91379	2.53582	5.43137	0.00360478	100		10.3085	37.2472	18813.2	357.737	76539.8	353456	15.7312	45085.8	6530.85	2.18797	259.145	0.590367	454.55	6882.5	8.50074	195.328	66.8528	19.6477	74.1783	10.6627	8.92484	854.183	23.6333	40.4745	4.05571	12.8616	2.73006	0.427468	2.81154	0.430923	2.64755
CSV_ALSO_1	Cserépváralja alsó ignimbrit (Dávid új gyűjtése)	210316	098T215S05	5Jcm / 11Hz / 24um	ATHO	SUM100	75.2063	0.0480941	14.8364	0.89663	0.0604771	0.061642	0.973757	2.46229	5.44796	0.006416	100		8.18475	35.1422	18267.8	371.763	78514.4	351589	27.9994	45223.5	6959.44	2.64645	288.565	0.752805	468.395	6969.51	8.82958	201.674	70.7698	20.2389	75.5916	10.4223	8.93752	814.091	21.9215	38.317	3.94337	13.3603	2.73436	0.352282	2.44342	0.401118	2.50095
CSV_ALSO_1	Cserépváralja alsó ignimbrit (Dávid új gyűjtése)	210316	099T215S05	5Jcm / 11Hz / 32um	ATHO	SUM100	75.7158	0.0529081	14.2168	0.959804	0.0569589	0.0728468	1.15811	2.58672	5.17405	0.00596215	100		11.4027	30.8668	19190.9	439.339	75235.4	353972	26.0188	42949.8	8276.98	3.12431	317.448	0.907496	441.147	7460.56	7.37004	190.294	85.4236	20.5037	82.5673	10.2903	8.08814	868.989	27.7836	46.9349	4.80583	16.4687	2.9059	0.414631	3.24924	0.442273	3.07699
CSV_ALSO_1	Cserépváralja alsó ignimbrit (Dávid új gyűjtése)	210316	100T215S05	5Jcm / 11Hz / 32um	ATHO	SUM100	75.808	0.0420775	14.1674	0.86165	0.0587468	0.0592928	1.08128	2.20443	5.70393	0.0132097	100		7.33096	34.1043	16354.7	357.595	74973.7	354403	57.6472	47348.3	7727.9	2.79066	252.465	0.795851	454.994	6697.61	8.47908	194.032	67.954	20.3973	72.7847	9.6795	9.18489	827.101	22.3806	38.8366	4.04328	13.0938	2.54072	0.332348	2.50584	0.44742	2.7594
IT_BEMUT2_1	Ipolytarnóc, Presentation hall 2	210317	148T214S04	5Jcm / 11Hz / 24um	ATHO	SUM100	75.047	0.0476994	14.7418	0.96354	0.0674179	0.0625073	1.04108	2.66244	5.35966	0.00686156	100		3.42032	38.9935	19752.7	376.982	78013.8	350845	29.9439	44490.6	7440.6	3.89571	286.196	1.05509	522.152	7489.59	9.33992	190.523	66.4609	21.8071	77.7099	11.2882	10.1606	994.225	27.0057	50.4233	4.21397	15.2467	3.45377	0.482835	2.85507	0.480076	3.01668
IT_BEMUT2_1	Ipolytarnóc, Presentation hall 2	210317	149T214S04	5Jcm / 11Hz / 24um	ATHO	SUM100	74.2067	0.0481851	15.5844	0.910525	0.0584572	0.0639631	1.00076	2.8766	5.2425	0.00796456	100		3.43629	35.3528	21341.5	385.762	82472.6	346916	34.7573	43518	7152.44	3.26631	289.111	0.787256	452.751	7077.51	8.82547	183.353	73.8544	23.8639	82.4796	10.9232	9.23447	920.415	27.0294	44.9585	4.65116	15.7247	3.01222	0.405465	3.41906	0.569975	3.62372
IT_BEMUT2_1	Ipolytarnóc, Presentation hall 2	210317	151T214S04	5Jcm / 11Hz / 24um	ATHO	SUM100	74.9106	0.0396172	14.945	0.87682	0.0588574	0.0619527	0.992864	2.92738	5.18122	0.00573098	100		4.31137	31.7313	21718.2	373.637	79089	350207	25.01	43009.3	7096	2.89435	237.703	0.764614	455.85	6815.52	9.10543	183.442	71.4978	22.3218	78.1811	10.3506	8.96855	891.344	25.6061	43.0401	4.29089	13.8692	3.00829	0.413257	2.79368	0.468777	2.9473
IT_BEMUT2_1	Ipolytarnóc, Presentation hall 2	210317	152T214S04	5Jcm / 11Hz / 24um	ATHO	SUM100	75.5634	0.0425453	14.6275	0.864158	0.0579205	0.063226	1.02976	2.70992	5.03394	0.00766726	100		4.10163	33.6051	20104.9	381.316	77408.7	353259	33.4599	41786.7	7359.71	3.05412	255.272	0.722513	448.594	6717.1	9.2488	177.317	65.8432	20.837	74.2687	9.84666	8.51147	810.977	23.7399	40.4364	4.16414	14.268	2.88792	0.34747	2.99005	0.425784	3.40106
IT_BEMUT2_1	Ipolytarnóc, Presentation hall 2	210317	154T214S04	5Jcm / 11Hz / 24um	ATHO	SUM100	75.401	0.0454189	14.6102	0.867113	0.062931	0.0616165	1.05389	2.88397	5.00791	0.00596013	100		3.62046	32.3268	21396.2	371.609	77317.3	352499	26.01	41570.7	7532.18	3.0369	272.514	0.869986	487.401	6740.07	9.58069	179.51	68.045	21.2977	78.5373	10.0983	9.10243	861.081	23.7422	42.7373	4.22278	14.8977	3.2507	0.367116	3.05115	0.488465	2.97312
BNAD_KOF_1	Bordsodnádasd, protected quarry (centre of village)	210318	171T213S10	10Jcm / 11Hz / 24um	ATHO	SUM100	76.5048	0.0416248	13.6485	0.838868	0.0586187	0.0564687	0.975086	2.6355	5.23375	0.00687424	100		7.89068	34.0518	19552.7	340.563	72227.6	357660	29.9992	43445.4	6968.94	2.55631	249.749	0.764861	454.002	6520.52	8.78139	188.112	61.3757	18.6013	69.3381	9.98231	8.50626	821.507	23.1186	41.3112	4.08831	14.0339	2.76191	0.32958	2.51953	0.449788	2.86998
BNAD_KOF_1	Bordsodnádasd, protected quarry (centre of village)	210318	172T213S10	10Jcm / 11Hz / 24um	ATHO	SUM100	76.2469	0.0426899	13.7366	0.879982	0.0625123	0.0590708	0.926485	2.52088	5.51494	0.00999091	100		6.21927	35.1936	18702.4	356.256	72694	356454	43.6003	45779.5	6621.59	2.36548	256.139	0.812337	484.158	6840.1	10.0185	192.404	63.3111	17.8731	67.9816	10.1256	8.67033	847.501	21.9846	41.1869	3.92171	12.8837	2.76819	0.341052	2.44049	0.4281	2.61095
BNAD_KOF_1	Bordsodnádasd, protected quarry (centre of village)	210318	173T213S10	10Jcm / 11Hz / 24um	ATHO	SUM100	76.353	0.110502	13.2517	1.32564	0.0314307	0.169182	1.3813	2.57072	4.78902	0.0175129	100		8.74696	21.9518	19072.1	1020.33	70128.1	356950	76.4263	39753.6	9872.16	3.32101	663.014	3.01063	243.431	10304.2	6.08532	174.724	113.454	16.4433	104.487	10.815	5.77196	1257.34	46.3629	77.2325	7.009	23.2033	3.71733	0.563888	2.85013	0.430863	2.79285
BNAD_KOF_1	Bordsodnádasd, protected quarry (centre of village)	210318	174T213S10	10Jcm / 11Hz / 24um	ATHO	SUM100	76.4738	0.0426385	13.4164	0.896315	0.0605476	0.0585018	0.975299	2.57051	5.49554	0.0104178	100		5.60316	38.2893	19070.6	352.824	70999.8	357515	45.4633	45618.5	6970.46	2.67709	255.831	0.772982	468.941	6967.06	9.55739	193.695	63.6819	17.5861	65.9774	10.5118	9.09708	828.211	21.851	40.4037	4.10048	13.4966	2.53679	0.38874	2.54008	0.422702	2.78667
BNAD_KOF_1	Bordsodnádasd, protected quarry (centre of village)	210318	175T213S10	10Jcm / 11Hz / 24um	ATHO	SUM100	76.1041	0.0492998	13.0239	1.04346	0.0737027	0.0749158	1.08689	2.40685	6.12989	0.00700617	100		5.20996	35.205	17856.4	451.817	68922.2	355787	30.5749	50884.2	7768.03	2.88646	295.799	1.05039	570.827	8110.79	12.0728	191.667	69.0434	19.0868	71.3938	11.7992	10.0505	1050.18	22.5503	41.1037	4.21539	12.9583	3.26226	0.466076	2.75467	0.395052	2.80489
BNAD_KOF_1	Bordsodnádasd, protected quarry (centre of village)	210318	176T213S10	10Jcm / 11Hz / 24um	ATHO	SUM100	77.0364	0.0530356	12.9166	0.993761	0.0622282	0.06861	1.17736	2.35455	5.3289	0.00852299	100		4.5157	32.0292	17468.4	413.787	68354.6	360145	37.1943	44235.2	8414.56	2.66394	318.214	0.975203	481.957	7724.51	9.2158	170.806	77.8847	16.4036	65.8724	10.3798	8.00458	890.332	26.3264	48.9256	4.67169	15.0833	2.6197	0.423011	2.37079	0.440566	2.45113
BNAD_KOF_1	Bordsodnádasd, protected quarry (centre of village)	210318	178T213S10	10Jcm / 11Hz / 24um	ATHO	SUM100	75.3216	0.0746885	14.2681	1.22591	0.0477567	0.100579	1.30394	2.6264	5.01908	0.0118954	100		7.65335	23.7851	19485.2	606.59	75507	352129	51.9116	41663.4	9319.23	2.74891	448.131	0.968058	369.876	9529.03	6.41477	165.468	114.947	18.9362	96.773	11.0545	6.52102	1123.14	46.454	74.5142	6.8273	23.4137	3.43354	0.586528	3.27923	0.502817	2.98644
BNAD_KOF_1	Bordsodnádasd, protected quarry (centre of village)	210318	179T213S10	10Jcm / 11Hz / 24um	ATHO	SUM100	75.7839	0.0424019	14.3368	0.853519	0.0588537	0.0604617	1.00363	2.49929	5.35456	0.00667265	100		5.74147	33.7602	18542.2	364.645	75870.1	354290	29.1195	44448.2	7172.91	2.80182	254.411	0.788592	455.822	6634.4	9.28436	177.532	69.4031	20.9266	75.2593	9.78806	8.49162	851.503	23.9737	42.1245	4.03359	15.1604	2.85698	0.381518	2.70516	0.46928	3.14409
BNAD_KOF_1	Bordsodnádasd, protected quarry (centre of village)	210318	180T213S10	10Jcm / 11Hz / 24um	ATHO	SUM100	75.0593	0.120079	14.1556	1.27459	0.0294774	0.148834	1.52026	2.57651	5.0985	0.0169137	100		7.69614	20.6594	19115.1	897.618	74911.3	350902	73.8114	42322.7	10865.3	4.18333	720.476	2.78626	228.303	9907.4	5.613	183.488	132.313	18.8102	118.769	11.1412	5.65203	1288.7	49.3844	81.5081	7.73627	25.1621	3.4479	0.700121	3.26006	0.5232	3.00055
[truncated: 10 more columns]

## Sheet: LA-ICP-MS refs
Sample	Date	Element	Fluence/Frequency/Spot	Primary reference	Quanti method	SiO2	TiO2	Al2O3	FeO	MnO	MgO	CaO	Na2O	K2O	P2O5	Total		Li7	B11	Na23	Mg24	Al27	Si29	P31	K39	Ca43	Sc45	Ti47	V51	Mn55	Fe57	As75	Rb85	Sr88	Y89	Zr90	Nb93	Cs133	Ba138	La139	Ce140	Pr141	Nd146	Sm147	Eu151	Gd157	Tb159	Dy163	Ho165
ATHO-G	210118	001ATHO	5Jcm / 10Hz / 24um	ATHO	SUM100	75.7571	0.254985	11.9996	3.28957	0.108077	0.103871	1.67385	4.15591	2.63084	0.0261069	100		29.0247	5.61008	30832.7	626.447	63502.1	354165	113.931	21838.6	11963	4.87534	1529.91	3.96169	837.058	25569.8	1.47535	65.2487	95.3185	95.2256	517.31	62.9705	1.06499	565.147	57.0344	126.865	14.9965	61.9406	14.8558	2.825	15.7296	2.55218	16.4768	3.50499
ATHO-G	210118	002ATHO	5Jcm / 10Hz / 24um	ATHO	SUM100	75.3003	0.245655	12.4004	3.24474	0.103788	0.101888	1.72468	4.20931	2.64531	0.0238853	100		28.1309	5.7851	31228.9	614.485	65623.1	352029	104.235	21958.7	12326.3	4.94904	1473.93	3.8521	803.838	25221.3	1.32909	65.2433	92.7257	93.6148	505.849	61.7235	1.09393	528.722	54.1156	115.337	14.192	59.7727	13.5649	2.69213	14.8628	2.46449	15.9006	3.35125
ATHO-G	210118	021ATHO	5Jcm / 10Hz / 24um	ATHO	SUM100	75.5408	0.250428	12.1896	3.26807	0.105978	0.102913	1.69798	4.18145	2.63785	0.0249834	100		28.5892	5.69313	31022.2	620.667	64507.3	353153	109.027	21896.8	12135.5	4.91084	1502.57	3.90831	820.796	25402.7	1.40044	65.2473	94.0617	94.4442	511.734	62.3665	1.07875	547.052	55.5944	121.063	14.599	60.8794	14.2054	2.75952	15.2976	2.50899	16.1943	3.42915
ATHO-G	210118	021ATHO	5Jcm / 10Hz / 24um	ATHO	SUM100	75.5408	0.250428	12.1896	3.26807	0.105978	0.102913	1.69798	4.18145	2.63785	0.0249834	100		28.5892	5.69313	31022.2	620.667	64507.3	353153	109.027	21896.8	12135.5	4.91084	1502.57	3.90831	820.796	25402.7	1.40044	65.2473	94.0617	94.4442	511.734	62.3665	1.07875	547.052	55.5944	121.063	14.599	60.8794	14.2054	2.75952	15.2976	2.50899	16.1943	3.42915
ATHO-G	210118	041ATHO	5Jcm / 10Hz / 24um	ATHO	SUM100	75.6334	0.246488	12.0616	3.31669	0.105084	0.10329	1.67142	4.20647	2.63126	0.0242943	100		28.5475	5.71062	31207.8	622.942	63830	353586	106.021	21842.1	11945.7	4.81267	1478.93	3.68101	813.872	25780.7	1.25329	64.8874	93.0304	94.2676	508.387	61.9385	1.07812	542.751	54.8905	120.635	14.5007	61.889	14.2376	2.68219	14.8249	2.51126	16.1185	3.34957
ATHO-G	210118	042ATHO	5Jcm / 10Hz / 24um	ATHO	SUM100	75.4402	0.253903	12.3196	3.22324	0.106695	0.102511	1.72445	4.15964	2.64419	0.0255995	100		28.6033	5.68127	30860.4	618.246	65195.4	352683	111.716	21949.4	12324.6	5.00562	1523.42	4.14086	826.357	25054.2	1.56554	65.5796	94.9554	94.5625	514.544	62.7309	1.07996	550.095	56.1797	121.147	14.6692	59.9211	14.1428	2.8312	15.7407	2.5047	16.2495	3.50197
ATHO-G	210118	061ATHO	5Jcm / 10Hz / 24um	ATHO	SUM100	75.2614	0.262303	12.4645	3.26167	0.105354	0.105344	1.69866	4.19113	2.62533	0.0243751	100		28.6612	5.97228	31094	635.331	65961.9	351847	106.373	21792.8	12140.3	4.92612	1573.82	4.09048	815.97	25352.9	1.4238	65.659	95.556	94.6918	514.568	63.1236	1.06887	550.186	56.1028	122.249	14.8455	60.8422	13.8847	2.68494	15.4746	2.53571	16.2413	3.45622
ATHO-G	210118	062ATHO	5Jcm / 10Hz / 24um	ATHO	SUM100	75.7925	0.239636	11.9402	3.27484	0.106406	0.10065	1.69692	4.17387	2.64953	0.0255044	100		28.4943	5.45431	30965.9	607.017	63187.3	354330	111.301	21993.7	12127.9	4.89279	1437.82	3.73547	824.112	25455.3	1.36792	64.8339	92.5513	94.1438	508.521	61.6025	1.08868	542.895	55.0043	119.622	14.3448	60.8981	14.4906	2.82657	15.0874	2.48164	16.1284	3.3955
ATHO-G	210118	063ATHO44	5Jcm / 10Hz / 44um	ATHO	SUM100	74.3294	0.261494	13.2075	3.24356	0.107818	0.0895981	1.87586	4.2091	2.65371	0.0219726	100		28.5192	5.20263	31227.3	540.366	69893.9	347490	95.8882	22028.5	13406.8	5.45104	1568.96	4.01242	835.052	25212.2	1.30154	64.8485	102.936	105.932	573.548	64.0635	1.08397	590.664	61.9175	129.682	16.3449	68.262	16.4235	3.17582	17.0497	2.87023	19.1732	4.01542
ATHO-G	210118	081ATHO	5Jcm / 10Hz / 24um	ATHO	SUM100	75.6143	0.253792	12.0867	3.25622	0.104618	0.102495	1.70186	4.19402	2.66153	0.0244503	100		28.2304	5.53435	31115.4	618.148	63962.7	353497	106.701	22093.4	12163.2	4.85533	1522.75	4.00691	810.263	25310.6	1.35345	64.8628	92.8939	91.5606	504.223	61.9718	1.08645	545.419	54.4601	119.797	14.4338	60.4203	14.0007	2.7101	15.3244	2.44668	15.8713	3.35941
ATHO-G	210118	082ATHO	5Jcm / 10Hz / 24um	ATHO	SUM100	75.4428	0.247597	12.3131	3.27789	0.107167	0.103375	1.69574	4.17143	2.61545	0.025427	100		28.9172	5.87028	30947.8	623.457	65160.8	352695	110.964	21710.9	12119.5	4.96752	1485.58	3.82425	830.006	25479.1	1.44605	65.6356	95.2064	97.344	518.982	62.7494	1.07185	547.824	56.6674	122.04	14.7515	61.2666	14.3579	2.80139	15.2616	2.57074	16.5038	3.49647
ATHO-G	210120	001ATHO	5Jcm / 10Hz / 24um	ATHO	SUM100	75.9727	0.248429	12.0843	3.1172	0.104155	0.0987024	1.6892	4.06027	2.59958	0.0254688	100		27.64	6.18303	30123.1	595.274	63950.2	355172	111.146	21579.2	12072.7	6.30652	1490.57	3.87631	806.683	24230	0.359323	64.0262	89.8458	93.8014	506.595	61.1597	1.07583	531.937	52.7286	119.935	14.3705	59.2623	14.0899	2.57975	14.941	2.38873	15.7196	3.34283
ATHO-G	210120	002ATHO	5Jcm / 10Hz / 24um	ATHO	SUM100	75.0584	0.252198	12.3083	3.43896	0.107789	0.107601	1.70807	4.31578	2.67845	0.0244404	100		29.6131	5.25925	32018.7	648.944	65135.5	350898	106.658	22233.8	12207.6	5.86899	1513.19	3.93797	834.827	26731.1	1.41214	66.5478	98.7734	95.0522	516.736	63.6178	1.08227	562.492	58.8213	121.89	14.8174	62.5791	14.2885	2.97004	15.6612	2.64481	16.6984	3.51874
ATHO-G	210120	021ATHO	5Jcm / 10Hz / 24um	ATHO	SUM100	76.0992	0.245382	11.7065	3.34134	0.103745	0.100859	1.65294	4.01783	2.70577	0.0264787	100		27.4596	5.49702	29808.3	608.283	61950.8	355764	115.553	22460.6	11813.6	6.08295	1472.29	3.83562	803.503	25972.2	1.55392	65.0016	91.9214	91.7531	496.618	63.7406	1.1032	542.224	54.4697	117.623	14.587	60.4346	13.4994	2.67431	14.7729	2.45678	15.8455	3.32847
ATHO-G	210120	022ATHO	5Jcm / 10Hz / 24um	ATHO	SUM100	74.979	0.254876	12.6824	3.19043	0.107895	0.104581	1.74271	4.34118	2.57334	0.0236734	100		29.6507	5.92155	32207.2	630.728	67115	350527	103.311	21361.3	12455.2	6.09504	1529.26	3.97263	835.649	24799.2	1.27661	65.3763	95.8161	97.0055	526.015	60.9883	1.0564	549.592	56.4295	124.051	14.5687	61.1262	14.8947	2.82992	15.7803	2.55004	16.4885	3.51938
ATHO-G	210120	041ATHO	5Jcm / 10Hz / 24um	ATHO	SUM100	75.5923	0.25224	12.0383	3.24248	0.103327	0.101388	1.71766	4.29368	2.63215	0.0264084	100		27.7226	5.69642	31854.8	611.471	63706.8	353394	115.246	21849.5	12276.1	6.64154	1513.44	3.9669	800.265	25203.8	1.3136	62.8109	92.7246	92.9727	516.964	61.2445	1.06775	540.301	55.5756	119.583	14.5492	60.8962	14.1655	2.82612	15.2497	2.50271	15.9682	3.3658
ATHO-G	210120	042ATHO	5Jcm / 10Hz / 24um	ATHO	SUM100	75.4702	0.248418	12.3501	3.29181	0.108563	0.104377	1.68041	4.07886	2.64363	0.0236818	100		29.461	5.69394	30261	629.495	65356.6	352823	103.347	21944.8	12009.9	5.62682	1490.51	3.84983	840.822	25587.3	1.49483	67.8068	95.3218	95.87	506.423	63.4609	1.09043	552.742	55.5312	122.203	14.6256	60.8018	14.21	2.69414	15.3239	2.51289	16.4052	3.48897
ATHO-G	210120	061ATHO	5Jcm / 10Hz / 24um	ATHO	SUM100	76.3285	0.235452	11.8675	3.18391	0.1028	0.0979819	1.5675	4.0142	2.57836	0.0238516	100		27.5875	5.15981	29781.4	590.929	62802.7	356836	104.088	21403	11202.9	5.82024	1412.71	3.7946	796.183	24748.5	1.48737	63.8965	91.0633	91.3198	508.948	62.0347	1.02391	527.348	53.8871	120.213	13.8909	57.9807	14.1697	2.70816	14.6414	2.42841	16.015	3.21202
ATHO-G	210120	062ATHO	5Jcm / 10Hz / 24um	ATHO	SUM100	74.8556	0.263835	12.4603	3.33571	0.108428	0.107126	1.82319	4.33304	2.68679	0.0259862	100		29.382	6.22002	32146.9	646.078	65939.9	349950	113.404	22303	13030.3	6.34198	1583.01	4.00411	839.773	25928.5	1.33109	66.2373	96.4727	96.9953	513.681	62.5157	1.12753	562.684	56.9641	121.329	15.2009	63.3809	14.1943	2.80098	15.8489	2.57523	16.311	3.62055
ATHO-G	210120	081ATHO	5Jcm / 10Hz / 24um	ATHO	SUM100	75.3624	0.246683	12.3592	3.31955	0.106368	0.102917	1.70822	4.13731	2.63194	0.0253951	100		27.7634	5.26087	30694.7	620.695	65405.1	352319	110.824	21847.7	12208.6	5.99956	1480.1	3.97109	823.82	25802.9	1.87039	65.9319	96.3603	94.7593	501.708	62.9039	1.13925	558.196	55.9273	121.319	14.8904	62.8481	14.3266	2.78543	15.3704	2.59381	16.5289	3.43478
ATHO-G	210120	082ATHO	5Jcm / 10Hz / 24um	ATHO	SUM100	75.7354	0.253159	12.0237	3.21452	0.105335	0.102597	1.68328	4.21701	2.64043	0.0244884	100		29.3588	6.15286	31286	618.762	63629.6	354063	106.867	21918.2	12030.4	6.15983	1518.95	3.84201	815.819	24986.4	1.12846	64.5395	91.7528	93.958	521.296	61.8058	1.02447	534.918	55.126	120.453	14.2772	58.9117	14.0556	2.72897	15.1828	2.4269	15.8632	3.41026
ATHO-G	210120	084ATHO32	5Jcm / 10Hz / 32um	ATHO	SUM100	75.2416	0.256092	12.5295	3.17423	0.109975	0.107192	1.71298	4.15491	2.68549	0.0280434	100		29.7912	5.89413	30825.3	646.473	66306	351754	122.381	22292.3	12242.7	6.33996	1536.55	3.83799	851.758	24673.3	2.16707	64.9231	100.163	103.798	550.187	63.7783	1.08091	580.531	60.7827	128.172	15.7234	66.1404	16.136	3.00331	16.3695	2.70869	17.687	3.68064
ATHO-G	210120	085ATHO60	5Jcm / 10Hz / 60um	ATHO	SUM100	74.8285	0.259686	13.0216	3.10468	0.10649	0.108441	1.84534	4.10732	2.591	0.026915	100		28.7765	6.06069	30472.2	654.009	68910.2	349823	117.457	21507.9	13188.6	6.44059	1558.11	3.74312	824.766	24132.7	1.78521	62.1358	102.642	106.919	570.632	63.424	1.03199	603.515	63.1732	131.912	16.2086	70.183	16.3701	3.14522	17.3503	2.83815	18.7722	3.81583
ATHO-G	210120	101ATHO	5Jcm / 10Hz / 24um	ATHO	SUM100	75.1031	0.248245	12.3558	3.26766	0.106996	0.105688	1.72653	4.30801	2.75483	0.0231684	100		29.4413	6.02197	31961.1	637.405	65386.7	351107	101.107	22867.8	12339.5	6.17286	1489.47	3.98351	828.685	25399.5	1.32528	66.3623	94.3973	93.8696	529.429	61.893	1.08838	548.724	56.2656	123.305	14.6297	61.382	14.3988	2.79172	15.247	2.54878	16.4628	3.40902
ATHO-G	210120	102ATHO	5Jcm / 10Hz / 24um	ATHO	SUM100	75.9339	0.252111	12.0463	3.26919	0.104888	0.10026	1.67213	4.06256	2.53164	0.0270694	100		27.7267	5.38104	30140.2	604.668	63748.9	354991	118.131	21015.2	11950.7	5.99668	1512.67	3.83675	812.361	25411.4	1.49851	64.206	93.7397	94.9687	494.573	62.8148	1.07277	544.876	54.8763	118.618	14.5574	60.4195	13.9906	2.72567	15.3264	2.47259	15.9367	3.44468
ATHO-G	210120	121ATHO	5Jcm / 11Hz / 24um	ATHO	SUM100	75.3886	0.249353	11.9351	3.32022	0.105067	0.101522	1.75619	4.38081	2.73892	0.0242422	100		29.0397	5.89955	32501.2	612.278	63160.4	352442	105.793	22735.8	12551.5	6.2302	1496.12	3.87536	813.744	25808.1	1.54026	66.806	94.9187	96.9153	520.747	64.1137	1.09467	546.247	56.7344	124.186	14.7817	60.7088	14.0897	2.81116	15.0543	2.45214	16.3613	3.46135
ATHO-G	210120	122ATHO	5Jcm / 11Hz / 24um	ATHO	SUM100	75.6291	0.251098	12.4741	3.21453	0.10681	0.104404	1.64494	4.00224	2.5472	0.0256141	100		28.1487	5.51367	29692.6	629.663	66012.7	353566	111.78	21144.3	11756.4	5.94772	1506.59	3.94041	827.246	24986.5	1.27327	63.7661	93.1318	91.9749	503.313	60.6202	1.06396	546.813	54.4273	117.828	14.3962	61.0014	14.2968	2.70688	15.525	2.56822	16.0211	3.39165
ATHO-G	210316	001ATHO	5Jcm / 11Hz / 24um	ATHO	SUM100	75.6649	0.246546	11.9817	3.32481	0.106985	0.101163	1.69835	4.16545	2.6847	0.0253725	100		28.4446	5.60967	30903.5	610.112	63407	353734	110.726	22285.7	12138.1	5.48705	1479.28	4.07899	828.597	25843.8	1.53424	63.7357	94.7063	94.5422	505.318	61.9736	1.07948	559.882	56.3718	122.097	14.6118	60.8071	14.3846	2.77172	14.8272	2.49362	16.2654	3.35765
ATHO-G	210316	002ATHO	5Jcm / 11Hz / 24um	ATHO	SUM100	75.387	0.254331	12.427	3.20889	0.104808	0.104754	1.69875	4.19945	2.59043	0.0245321	100		28.7141	5.78727	31155.7	631.773	65763.9	352434	107.058	21503.2	12140.9	6.23168	1525.99	3.74022	811.735	24942.7	1.27866	66.9083	93.3038	94.2872	518.35	62.7424	1.07863	533.145	54.7091	119.659	14.5617	60.8898	13.9856	2.74288	15.8053	2.52305	16.1025	3.50389
ATHO-G	210316	021ATHO	5Jcm / 11Hz / 24um	ATHO	SUM100	75.7152	0.242124	12.2217	3.21286	0.103483	0.103185	1.67749	4.13478	2.56493	0.0241832	100		29.1345	5.7795	30675.9	622.311	64677.4	353969	105.536	21291.5	11989	5.56015	1452.74	3.67656	801.478	24973.5	1.39495	65.0642	92.101	94.5049	506.642	60.0728	1.05536	537.827	55.12	122.107	14.6005	59.7648	13.9051	2.77336	15.1762	2.45721	16.0691	3.48096
ATHO-G	210316	022ATHO	5Jcm / 11Hz / 24um	ATHO	SUM100	75.36	0.258607	12.1557	3.32511	0.108458	0.102493	1.7197	4.2284	2.71577	0.0257814	100		28.0453	5.61149	31370.5	618.138	64328.1	352308	112.51	22543.6	12290.7	6.09055	1551.64	4.17069	840.007	25846.1	1.41098	65.3442	96.0132	94.3479	516.077	64.7195	1.10333	556.025	56.0325	119.802	14.5769	61.9436	14.4869	2.74338	15.369	2.55855	16.3079	3.37194
ATHO-G	210316	041ATHO	5Jcm / 11Hz / 24um	ATHO	SUM100	75.4527	0.261047	12.2831	3.28613	0.106996	0.103784	1.69587	4.09351	2.69223	0.0246086	100		30.2168	6.31939	30369.8	625.919	65002.4	352741	107.392	22348.2	12120.4	6.12671	1566.28	3.98543	828.687	25543.1	1.31706	66.2584	94.7	95.2096	516.482	62.433	1.09328	552.259	54.69	122.291	14.8578	60.6977	14.7758	2.86454	15.4732	2.51288	16.1008	3.3749
ATHO-G	210316	042ATHO	5Jcm / 11Hz / 24um	ATHO	SUM100	75.6062	0.240853	12.1117	3.24961	0.10491	0.102043	1.70119	4.26976	2.58837	0.0252949	100		27.1727	5.20735	31677.3	615.419	64095.3	353459	110.387	21486.1	12158.4	5.56822	1445.12	3.8348	812.526	25259.2	1.48599	64.3119	93.3867	93.6861	507.005	62.2672	1.06596	541.219	56.3981	119.608	14.3406	60.9937	13.6717	2.66356	15.115	2.50321	16.2686	3.47821
ATHO-G	210316	061ATHO	5Jcm / 11Hz / 24um	ATHO	SUM100	75.4273	0.25105	12.2993	3.27011	0.107173	0.104804	1.68906	4.20887	2.61684	0.0254547	100		28.1181	5.472	31225.6	632.076	65088	352623	111.084	21722.4	12071.7	5.8468	1506.3	3.86676	830.053	25418.5	1.47301	65.1794	95.1333	96.9128	520.48	62.4588	1.08327	546.689	56.5426	122.019	14.7515	61.1629	14.1688	2.78328	15.4097	2.49615	16.4189	3.51013
ATHO-G	210316	062ATHO	5Jcm / 11Hz / 24um	ATHO	SUM100	75.6293	0.250054	12.1033	3.26547	0.104813	0.101188	1.70759	4.15313	2.66069	0.0244912	100		29.0936	5.94902	30812.1	610.262	64050.7	353567	106.88	22086.4	12204.2	5.82369	1500.33	3.94895	811.775	25382.5	1.33195	65.3573	93.0351	92.2344	503.731	62.2471	1.07585	546.66	54.6163	119.941	14.4502	60.5524	14.2331	2.73932	15.1843	2.51956	15.9711	3.35019
ATHO-G	210316	079ATHO32	5Jcm / 11Hz /32um	ATHO	SUM100	74.2584	0.274012	13.0058	3.40335	0.109689	0.109393	1.85935	4.25441	2.69868	0.0269194	100		30.0336	6.07449	31563.5	659.747	68826.7	347158	117.476	22401.7	13288.8	6.85007	1644.07	3.83205	849.539	26454.2	1.45071	67.8112	102.367	102.619	556.755	64.9159	1.08527	584.202	58.8662	129.299	15.9624	67.1004	15.416	2.98992	16.8219	2.81689	17.7583	3.77601
ATHO-G	210316	080ATHO32	5Jcm / 11Hz /32um	ATHO	SUM100	74.6923	0.265216	12.8444	3.3078	0.108615	0.105665	1.78501	4.27748	2.587	0.0265306	100		29.7355	5.94915	31734.7	637.265	67972.7	349186	115.779	21474.7	12757.5	6.19451	1591.29	3.82133	841.226	25711.5	1.45933	65.552	99.312	100.172	542.762	62.8929	1.1252	572.02	57.626	123.704	15.0744	63.2254	14.998	2.8539	16.1519	2.65514	16.9339	3.58084
ATHO-G	210316	081ATHO	5Jcm / 11Hz / 24um	ATHO	SUM100	75.2453	0.244222	12.5776	3.27128	0.105768	0.104332	1.65568	4.20929	2.56251	0.0239975	100		28.0387	5.91158	31228.7	629.224	66560.8	351772	104.725	21271.4	11833.1	5.61229	1465.33	3.64994	819.175	25427.6	1.4447	64.1165	94.9263	96.2579	512.824	61.034	1.05258	548.046	56.0483	121.087	14.3754	60.9298	13.9905	2.76933	15.0581	2.52441	16.3881	3.39329
ATHO-G	210316	082ATHO	5Jcm / 11Hz / 24um	ATHO	SUM100	75.7729	0.256025	11.8685	3.26332	0.106087	0.101665	1.73861	4.15835	2.7087	0.0259226	100		29.0518	5.49891	30850.8	613.143	62808	354238	113.126	22484.9	12425.9	6.03627	1536.15	4.17026	821.643	25365.8	1.36271	66.287	93.2461	92.8983	510.712	63.5871	1.10431	545.096	55.1421	120.747	14.79	60.7768	14.3677	2.74759	15.5017	2.49201	16.0146	3.46103
ATHO-G	210316	101ATHO	5Jcm / 11Hz / 24um	ATHO	SUM100	75.5487	0.247565	12.2018	3.29732	0.106521	0.104341	1.71157	4.15113	2.60646	0.0246433	100		28.9722	5.17935	30797.3	629.282	64571.8	353190	107.544	21636.2	12232.6	5.70664	1485.39	4.01176	825.007	25630	1.30032	66.057	94.4144	95.4491	511.773	62.2089	1.11323	548.397	56.0839	120.611	14.7188	60.2057	14.1033	2.78493	15.3891	2.62005	16.1799	3.44409
ATHO-G	210316	102ATHO	5Jcm / 11Hz / 24um	ATHO	SUM100	75.5044	0.252743	12.2071	3.23926	0.105345	0.101587	1.6844	4.21414	2.66579	0.0252188	100		28.1841	6.3132	31264.7	612.673	64600.1	352983	110.055	22128.7	12038.4	5.93917	1516.46	3.79847	815.896	25178.8	1.51257	64.4319	93.7001	93.5323	511.445	62.4228	1.04693	544.894	55.076	121.204	14.4538	61.4933	14.2634	2.73262	15.1797	2.40922	16.2008	3.40939
ATHO-G	210316	121ATHO	5Jcm / 11Hz / 24um	ATHO	SUM100	75.6407	0.242494	12.1798	3.29347	0.107526	0.102263	1.6761	4.11773	2.61526	0.024687	100		27.7333	5.54181	30549.4	616.75	64455.4	353620	107.734	21709.3	11979.1	5.63463	1454.96	4.05126	832.786	25600.1	1.40573	64.9011	93.0423	93.7517	510.821	61.7248	1.08531	548.687	55.8787	120.246	14.5675	60.1965	13.897	2.78297	15.2651	2.46785	15.4678	3.3807
ATHO-G	210316	122ATHO	5Jcm / 11Hz / 24um	ATHO	SUM100	75.4351	0.257844	12.2082	3.24493	0.104497	0.103529	1.72075	4.24196	2.65795	0.0251969	100		29.4196	5.81737	31471.1	624.382	64606.1	352659	109.959	22063.7	12298.2	6.011	1547.06	3.78685	809.326	25222.8	1.38783	65.6091	94.967	95.1084	512.332	62.9334	1.07501	544.678	55.2844	121.499	14.6148	61.4398	14.4656	2.7361	15.315	2.55186	16.916	3.47256
ATHO-G	210316	141ATHO	5Jcm / 11Hz / 24um	ATHO	SUM100	75.4742	0.250683	12.1731	3.27155	0.106722	0.103412	1.70937	4.21418	2.67231	0.0244087	100		28.9211	5.81972	31265	623.675	64420.3	352842	106.519	22182.9	12216.9	5.7636	1504.1	3.90465	826.56	25429.8	1.30448	65.0056	93.6201	94.2132	521.282	62.1919	1.08563	568.931	56.3604	123.535	14.8757	61.9056	14.2921	2.74897	15.2809	2.47844	16.6734	3.44213
ATHO-G	210316	142ATHO	5Jcm / 11Hz / 24um	ATHO	SUM100	75.5948	0.249572	12.216	3.26494	0.105246	0.102356	1.68749	4.14923	2.60486	0.0254865	100		28.2167	5.57451	30783.1	617.312	64647.2	353406	111.223	21623	12060.5	5.88148	1497.43	3.91438	815.13	25378.4	1.50384	65.4673	94.3727	94.5992	502.591	62.4794	1.07324	526.746	54.8228	118.454	14.3211	59.8423	14.0779	2.76758	15.2936	2.53521	15.712	3.41127
ATHO-G	210316	161ATHO	5Jcm / 11Hz / 24um	ATHO	SUM100	75.4745	0.255393	12.1931	3.24615	0.106756	0.104544	1.74083	4.20456	2.64861	0.0255553	100		29.006	6.10652	31193.7	630.502	64526	352843	111.523	21986.1	12441.7	6.00638	1532.36	3.98634	826.828	25232.3	1.3857	65.881	95.5296	97.4025	528.206	62.7802	1.10676	560.99	57.3827	123.621	14.8631	61.542	14.844	2.77616	15.898	2.52531	16.7981	3.57538
ATHO-G	210316	162ATHO	5Jcm / 11Hz / 24um	ATHO	SUM100	75.5905	0.245415	12.1948	3.28858	0.105116	0.101304	1.65883	4.16169	2.62946	0.0243626	100		28.1789	5.34167	30875.6	610.965	64534.8	353385	106.319	21827.1	11855.7	5.65507	1472.49	3.83047	814.125	25562.1	1.40703	64.6126	92.5423	91.6055	496.355	61.9116	1.05312	533.849	53.8707	118.415	14.3356	60.2157	13.5927	2.73904	14.7214	2.48909	15.6398	3.29121
ATHO-G	210316	181ATHO	5Jcm / 11Hz / 24um	ATHO	SUM100	75.2751	0.249355	12.4604	3.26643	0.107418	0.104408	1.70697	4.21029	2.59486	0.0246968	100		28.8731	5.80038	31236.1	629.684	65940.5	351911	107.777	21540	12199.7	5.95706	1496.13	3.80701	831.955	25390	1.41407	66.3947	97.0011	96.1039	518.758	61.6702	1.06901	543.833	55.9688	122.034	14.6943	60.7799	14.4828	2.79308	15.1271	2.46812	16.3399	3.48646
ATHO-G	210316	182ATHO	5Jcm / 11Hz / 24um	ATHO	SUM100	75.7716	0.251442	11.9489	3.26706	0.104549	0.101531	1.69259	4.15613	2.68095	0.0252405	100		28.3151	5.61709	30834.3	612.336	63233.4	354232	110.15	22254.5	12096.9	5.7161	1508.65	4.01132	809.736	25394.9	1.38381	64.206	91.3933	93.008	505.682	63.0344	1.09022	549.857	55.2508	119.957	14.4999	60.9514	13.9479	2.72531	15.4776	2.54855	16.0719	3.3796
ATHO-G	210316	201ATHO	5Jcm / 11Hz / 24um	ATHO	SUM100	74.9595	0.260979	12.5361	3.35065	0.107102	0.105151	1.7976	4.16949	2.68832	0.0251852	100		29.0298	6.22772	30933.4	634.163	66340.9	350435	109.908	22315.7	12847.4	5.90862	1565.87	4.06097	829.507	26044.6	1.47452	65.3607	95.6415	96.1843	526.726	62.8143	1.0973	555.604	56.5892	123.683	14.8629	61.8529	14.4351	2.89746	15.9825	2.55369	17.0476	3.43016
ATHO-G	210316	202ATHO	5Jcm / 11Hz / 24um	ATHO	SUM100	76.1098	0.239657	11.8566	3.18156	0.104701	0.100588	1.60404	4.19529	2.58314	0.0246953	100		28.1084	5.22092	31124.8	606.648	62745	355813	107.77	21442.7	11464.1	5.74388	1437.94	3.74822	810.91	24730.3	1.32639	65.1459	92.4184	92.6097	496.307	61.7924	1.05947	536.741	54.4707	118.046	14.301	59.7759	13.936	2.62282	14.5922	2.4572	15.3558	3.4237
ATHO-G	210316	218ATHO32	5Jcm / 11Hz / 32um	ATHO	SUM100	74.3442	0.262249	12.9718	3.36802	0.10838	0.106927	1.88411	4.30125	2.63141	0.0216283	100		28.0968	5.49213	31911	644.876	68646.9	347559	94.386	21843.3	13465.8	6.17212	1573.49	3.66064	839.405	26179.6	1.46043	65.995	102.118	106.625	562.329	62.3258	1.09209	581.954	60.5982	125.525	15.4481	67.2985	15.9439	3.04806	16.9071	2.83391	17.8938	3.94017
ATHO-G	210316	219ATHO32	5Jcm / 11Hz / 32um	ATHO	SUM100	74.4853	0.252794	12.9731	3.25792	0.103071	0.106516	1.90059	4.28769	2.61171	0.0213358	100		28.5716	5.34403	31810.4	642.401	68653.7	348219	93.1095	21679.8	13583.5	6.05899	1516.76	3.70647	798.284	25323.8	1.51176	63.3351	97.9232	106.086	560.099	60.4542	1.06552	567.845	60.4675	122.859	15.0186	66.0628	15.9247	2.9184	16.3526	2.64776	17.8163	3.91919
ATHO-G	210316	221ATHO	5Jcm / 11Hz / 24um	ATHO	SUM100	75.4067	0.250153	12.2875	3.26433	0.103229	0.102751	1.69992	4.21058	2.64825	0.0266583	100		29.1922	5.65797	31238.3	619.693	65025.2	352526	116.337	21983.1	12149.3	5.6486	1500.92	3.87158	799.51	25373.7	1.41005	64.6931	92.8629	94.4185	513.791	61.8836	1.11508	553.386	56.3342	121.171	14.6278	59.5067	14.7837	2.803	15.6434	2.45298	16.1702	3.38914
ATHO-G	210316	222ATHO	5Jcm / 11Hz / 24um	ATHO	SUM100	75.6265	0.250957	12.1246	3.2744	0.108667	0.103125	1.70215	4.15524	2.63089	0.0235425	100		28.0394	5.757	30827.7	621.948	64163.1	353554	102.74	21839	12165.2	6.01282	1505.74	3.94866	841.625	25451.9	1.39199	65.7888	95.2419	94.5244	510.282	62.8257	1.04796	540.701	54.8893	120.789	14.5651	62.2389	13.6789	2.72286	14.9983	2.56522	16.2456	3.46465
ATHO-G	210317	001ATHO	5Jcm / 11Hz / 24um	ATHO	SUM100	75.091	0.270713	12.365	3.28202	0.105065	0.106402	1.67231	4.40635	2.67718	0.0240099	100		29.5843	5.79559	32690.7	641.712	65435.4	351050	104.779	22223.3	11952	6.26199	1624.28	4.15548	813.725	25511.2	1.28813	65.399	99.4841	97.6538	537.332	63.034	1.09196	579.34	57.3768	125.854	15.1995	63.5031	14.5747	2.75441	16.062	2.56932	16.9861	3.60309
ATHO-G	210317	002ATHO	5Jcm / 11Hz / 24um	ATHO	SUM100	75.9619	0.232425	12.0221	3.25171	0.106765	0.0995008	1.72567	3.97529	2.59859	0.0259919	100		27.6097	5.59311	29492.7	600.089	63621.2	355122	113.429	21570.9	12333.4	5.41414	1394.55	3.6823	826.893	25275.6	1.53264	65.0694	89.005	91.2981	487.555	61.6456	1.06593	516.597	53.7897	116.202	14.0082	58.337	13.8092	2.76011	14.565	2.44703	15.4389	3.26345
ATHO-G	210317	021ATHO	5Jcm / 11Hz / 24um	ATHO	SUM100	75.5821	0.245819	11.9993	3.2864	0.106422	0.104601	1.72798	4.27479	2.64764	0.0250023	100		28.8089	5.81427	31714.6	630.85	63500.1	353346	109.11	21978	12349.9	5.79263	1474.91	3.95011	824.235	25545.2	1.26763	65.6902	93.2192	92.6765	504.303	62.5298	1.08847	543.658	54.322	119.82	14.3817	59.6079	14.1755	2.79132	15.2184	2.50993	16.0632	3.3679
ATHO-G	210317	022ATHO	5Jcm / 11Hz / 24um	ATHO	SUM100	75.4547	0.256036	12.412	3.24821	0.105349	0.101324	1.66785	4.10003	2.62973	0.024858	100		28.3871	5.58374	30418.1	611.086	65684	352751	108.48	21829.4	11920.1	5.85449	1536.22	3.87333	815.929	25248.4	1.559	64.7982	95.1479	96.483	520.685	62.1939	1.07023	551.164	56.9909	122.285	14.8396	62.3386	14.2221	2.72358	15.3995	2.50945	16.3584	3.49999
ATHO-G	210317	041ATHO	5Jcm / 11Hz / 24um	ATHO	SUM100	75.0228	0.242614	12.5487	3.27972	0.105211	0.104232	1.72501	4.30375	2.64372	0.0242282	100		29.3495	5.87157	31929.5	628.622	66407.7	350732	105.732	21945.5	12328.7	6.20744	1455.69	3.73821	814.858	25493.3	1.3144	65.4076	94.1228	95.7355	524.98	63.6637	1.15521	548.521	56.125	120.837	14.6429	60.8419	13.6637	2.74988	15.9682	2.5101	16.0413	3.44945
ATHO-G	210317	042ATHO	5Jcm / 11Hz / 24um	ATHO	SUM100	76.0191	0.25824	11.862	3.25429	0.106585	0.101561	1.67295	4.06791	2.63164	0.0257053	100		27.847	5.53042	30179.8	612.515	62773.9	355389	112.178	21845.2	11956.6	5.46719	1549.44	4.08638	825.498	25295.6	1.49298	65.0695	93.8956	93.1389	498.905	61.0902	1.01321	544.464	54.9882	120.924	14.5301	60.8388	14.7404	2.76462	14.6682	2.50509	16.328	3.4046
ATHO-G	210317	061ATHO	5Jcm / 11Hz / 24um	ATHO	SUM100	76.1358	0.244544	11.6653	3.16211	0.103852	0.101464	1.72984	4.22062	2.61136	0.0251232	100		28.2701	5.63732	31312.8	611.927	61732.7	355935	109.638	21676.9	12363.1	5.56374	1467.26	3.73959	804.333	24579.1	1.37826	65.672	91.5209	90.9661	495.066	61.5174	1.05813	536.198	53.9524	118.421	14.0455	59.9441	13.1757	2.59558	15.0353	2.42766	15.9335	3.39015
ATHO-G	210317	062ATHO	5Jcm / 11Hz / 24um	ATHO	SUM100	74.8741	0.255688	12.7753	3.37719	0.107946	0.104336	1.66923	4.14817	2.66328	0.0247453	100		28.9042	5.75752	30775.2	629.253	67607.1	350036	107.988	22107.9	11930	6.09377	1534.13	4.07524	836.045	26250.9	1.41453	64.8001	96.5711	98.0775	529.195	63.215	1.10335	556.896	57.2203	123.382	15.1577	61.7322	15.3093	2.93625	15.566	2.59061	16.4248	3.46319
ATHO-G	210317	081ATHO	5Jcm / 11Hz / 24um	ATHO	SUM100	75.4577	0.256896	12.2252	3.25673	0.106394	0.103494	1.73356	4.1718	2.66297	0.025278	100		28.556	5.17355	30950.6	624.17	64695.8	352765	110.313	22105.3	12389.8	5.90307	1541.38	4.07422	824.018	25314.6	1.51166	64.0846	95.9605	94.6528	516.32	62.5799	1.07995	550.503	56.4318	122.009	14.7218	61.1982	14.2069	2.82098	15.195	2.4453	16.1625	3.54284
ATHO-G	210317	082ATHO	5Jcm / 11Hz / 24um	ATHO	SUM100	75.6407	0.243809	12.1373	3.27241	0.105342	0.102213	1.66683	4.19414	2.61255	0.0246561	100		28.581	6.32122	31116.4	616.447	64230.8	353620	107.599	21686.8	11912.8	5.71345	1462.86	3.74613	815.87	25436.4	1.30211	66.458	92.0613	94.0265	506.175	62.0806	1.07722	542.195	54.6351	119.698	14.4313	60.4658	14.118	2.68971	15.3669	2.56891	16.1995	3.31835
ATHO-G	210317	101ATHO	5Jcm / 11Hz / 24um	ATHO	SUM100	75.6166	0.247522	12.2057	3.21086	0.10545	0.103588	1.69837	4.20088	2.58566	0.0253673	100		28.1958	6.07007	31166.3	624.741	64592.5	353508	110.703	21463.6	12138.3	5.84137	1485.13	3.85355	816.713	24958	1.44692	63.8737	94.6041	93.7672	511.996	61.996	1.05643	548.791	55.8103	122.228	14.275	59.439	14.2661	2.76784	15.232	2.58096	16.4773	3.48651
ATHO-G	210317	102ATHO	5Jcm / 11Hz / 24um	ATHO	SUM100	75.4487	0.253308	12.1866	3.32272	0.106397	0.102254	1.70049	4.16396	2.69099	0.0245926	100		28.9476	5.35539	30892.5	616.691	64491.5	352723	107.322	22337.9	12153.4	5.79065	1519.85	3.96735	824.043	25827.5	1.36099	66.5485	93.5744	95.0743	511.464	62.7015	1.10159	544.641	55.3594	119.723	14.907	62.2775	14.1176	2.75134	15.3367	2.4394	15.9189	3.37812
ATHO-G	210317	121ATHO	5Jcm / 11Hz / 24um	ATHO	SUM100	75.9604	0.248458	11.975	3.17343	0.104151	0.100628	1.65337	4.16278	2.59533	0.0263877	100		27.484	6.64612	30883.7	606.89	63371.8	355115	115.156	21543.8	11816.6	5.21589	1490.75	3.8104	806.653	24667.1	1.37149	65.6911	94.1145	91.5451	503.532	61.746	1.06286	539.434	54.2748	119.956	14.5351	60.0343	13.7347	2.72468	14.7372	2.41496	15.7549	3.39985
ATHO-G	210317	122ATHO	5Jcm / 11Hz / 24um	ATHO	SUM100	75.1433	0.251809	12.3983	3.35381	0.107521	0.105032	1.74141	4.20016	2.67485	0.0238067	100		29.619	5.05548	31161	633.448	65611.6	351295	103.893	22203.9	12445.9	6.47549	1510.85	3.99466	832.749	26069.2	1.42723	64.7767	93.9513	97.1199	518.969	62.8772	1.093	553.164	56.7614	121.812	14.6189	61.5288	14.6248	2.78835	15.8137	2.60121	16.607	3.45401
ATHO-G	210317	141ATHO	5Jcm / 11Hz / 24um	ATHO	SUM100	75.7015	0.248172	12.1067	3.26074	0.104907	0.103613	1.64033	4.19495	2.61543	0.0237361	100		28.6589	5.95975	31122.4	624.892	64068.4	353904	103.584	21710.7	11723.4	5.91711	1489.03	3.72012	812.508	25345.7	1.42191	66.0895	92.4592	94.3751	513.337	62.7454	1.07041	543.264	55.7276	119.659	14.459	61.0491	14.2014	2.71039	15.562	2.42064	16.067	3.43469
ATHO-G	210317	142ATHO	5Jcm / 11Hz / 24um	ATHO	SUM100	75.4024	0.252109	12.2637	3.26872	0.106751	0.102131	1.75181	4.16972	2.65642	0.026237	100		28.4496	5.51121	30935.2	615.955	64899.6	352506	114.498	22051	12520.2	5.69157	1512.65	4.08456	826.783	25407.8	1.37721	64.5303	95.4606	94.3343	509.671	61.9697	1.08601	549.158	55.3421	121.976	14.7024	60.639	14.1557	2.79972	15.0254	2.58656	16.2748	3.41957
ATHO-G	210317	161ATHO	5Jcm / 11Hz / 24um	ATHO	SUM100	75.7948	0.244457	11.9553	3.29813	0.105313	0.102377	1.68754	4.14406	2.64357	0.0244411	100		29.0507	5.88228	30744.8	617.437	63267.4	354341	106.661	21944.3	12060.9	5.70368	1466.74	3.86531	815.653	25636.4	1.33121	65.6254	92.0498	90.5802	490.824	61.677	1.04547	532.076	54.3116	117.756	14.1117	60.2552	13.8841	2.66412	15.0741	2.40268	15.6902	3.32829
ATHO-G	210317	162ATHO	5Jcm / 11Hz / 24um	ATHO	SUM100	75.2891	0.25595	12.4241	3.23889	0.106441	0.103402	1.70663	4.21856	2.63156	0.0253962	100		28.1477	5.54109	31297.5	623.616	65748.5	351976	110.829	21844.5	12197.3	5.92322	1535.7	3.93796	824.384	25175.9	1.46868	64.925	95.8914	98.3442	532.825	63.0113	1.11229	560.774	56.7892	123.965	15.0614	61.4333	14.4916	2.84963	15.5076	2.6113	16.6799	3.52604
ATHO-G	210318	001ATHO	5Jcm / 11Hz / 24um	ATHO	SUM100	75.1737	0.25597	12.3667	3.30878	0.108994	0.105228	1.71861	4.29062	2.64627	0.0251277	100		30.3039	5.60785	31832.1	634.63	65444.7	351437	109.657	21966.7	12282.9	5.06821	1535.82	4.01499	844.162	25719.2	1.3438	66.2157	95.3763	95.2943	519.646	63.7784	1.08495	562.122	56.9697	124.662	14.8656	62.0299	14.4291	2.76955	15.7208	2.54719	16.7419	3.56122
ATHO-G	210318	002ATHO	5Jcm / 11Hz / 24um	ATHO	SUM100	75.9148	0.244413	12.0127	3.22339	0.102776	0.100456	1.67735	4.07058	2.62874	0.0247713	100		26.9175	5.79112	30199.7	605.85	63571.2	354902	108.102	21821.2	11988	4.91959	1466.48	3.79602	795.999	25055.4	1.46339	64.2241	92.5928	93.4873	503.091	60.8686	1.07274	530.605	54.0968	117.073	14.2978	59.6183	13.9355	2.74472	14.8436	2.46661	15.625	3.29297
ATHO-G	210318	019ATHO-10J	10Jcm / 11Hz / 24um	ATHO	SUM100	74.652	0.257561	12.8427	3.23756	0.106274	0.107092	1.89499	4.26262	2.61521	0.0239271	100		29.0957	6.73729	31624.4	645.874	67963.8	348998	104.418	21708.8	13543.5	5.62464	1545.37	3.87487	823.094	25165.6	1.57345	65.9887	101.521	107.718	576.551	62.8708	1.05346	581.688	62.7295	128.226	15.6975	66.872	15.6449	3.18849	17.0324	2.99996	18.0029	4.07126
ATHO-G	210318	020ATHO-10J	10Jcm / 11Hz / 24um	ATHO	SUM100	74.6036	0.250534	13.0111	3.21994	0.105676	0.104462	1.83906	4.23932	2.60064	0.0256556	100		28.3164	6.21441	31451.5	630.013	68854.6	348772	111.961	21587.9	13143.7	5.88707	1503.21	3.78304	818.463	25028.6	1.71848	65.6905	98.7506	106.305	581.367	62.6746	1.05679	569.779	60.9412	124.825	15.4432	65.5418	15.2859	3.07772	16.6141	2.87489	17.9761	3.98317
ATHO-G	210318	021ATHO	5Jcm / 11Hz / 24um	ATHO	SUM100	75.4708	0.254091	12.3505	3.25799	0.105192	0.103518	1.71138	4.10657	2.61566	0.0243148	100		28.108	6.1316	30466.6	624.315	65358.9	352826	106.11	21712.6	12231.3	5.0659	1524.55	3.93265	814.713	25324.4	1.31383	65.2248	94.8159	94.6504	515.803	62.1535	1.10143	559.465	55.962	122.659	14.7104	61.2001	14.2872	2.86805	15.2012	2.55252	16.4973	3.50072
ATHO-G	210318	022ATHO	5Jcm / 11Hz / 24um	ATHO	SUM100	75.5738	0.24685	12.0494	3.27912	0.106823	0.10237	1.68691	4.26757	2.66154	0.0256529	100		29.1595	5.30841	31661.1	617.393	63765.3	353307	111.949	22093.4	12056.3	4.9305	1481.1	3.88642	827.342	25488.6	1.49355	65.3195	93.3024	94.2385	507.784	62.6243	1.05769	534.844	55.2207	119.361	14.4806	60.5611	14.1022	2.65477	15.3995	2.46629	15.9119	3.36242
ATHO-G	210318	041ATHO	5Jcm / 11Hz / 24um	ATHO	SUM100	75.615	0.250707	12.1603	3.24318	0.105361	0.103489	1.69666	4.14339	2.6586	0.0233472	100		29.1142	6.12589	30739.8	624.141	64352.3	353500	101.887	22069.1	12126	5.14923	1504.24	3.83332	816.018	25209.3	1.28799	65.1033	93.0075	93.8729	499.952	62.6447	1.08826	539.195	54.8508	121.054	14.6791	61.0888	14.0116	2.69109	15.3263	2.54642	15.9453	3.3766
ATHO-G	210318	042ATHO	5Jcm / 11Hz / 24um	ATHO	SUM100	75.4568	0.249912	12.2279	3.29079	0.106456	0.102318	1.70054	4.21983	2.61879	0.026702	100		28.0837	5.33667	31306.9	617.081	64710	352760	116.527	21738.6	12153.8	4.85795	1499.47	3.97945	824.499	25579.3	1.52282	65.3854	95.0121	94.954	523.169	62.0722	1.07061	553.754	56.2422	120.759	14.503	60.6269	14.361	2.82448	15.2514	2.47254	16.4234	3.47677
ATHO-G	210318	061ATHO	5Jcm / 11Hz / 24um	ATHO	SUM100	75.6751	0.25224	12.0309	3.24436	0.105916	0.100897	1.73884	4.17179	2.65443	0.0254969	100		29.4491	5.68427	30950.5	608.508	63667.5	353781	111.269	22034.4	12427.5	4.87801	1513.44	4.03205	820.32	25218.4	1.44656	65.6727	93.1002	92.3608	492.792	61.6446	1.11195	523.999	53.8912	117.434	14.0195	59.7715	13.0582	2.64895	14.7659	2.44683	14.8537	3.26525
ATHO-G	210318	062ATHO	5Jcm / 11Hz / 24um	ATHO	SUM100	75.4573	0.249146	12.2873	3.28007	0.105898	0.104071	1.67551	4.1871	2.62906	0.0246014	100		28.1123	5.71019	31064.1	627.652	65024.3	352763	107.36	21823.8	11974.9	5.06918	1494.88	3.83631	820.183	25496	1.36724	65.0011	94.504	95.5959	522.451	62.7663	1.06089	560.206	56.5184	122.973	14.9371	61.4687	14.9257	2.82154	15.5956	2.54401	17.059	3.52462
ATHO-G	210318	081ATHO	5Jcm / 11Hz / 24um	ATHO	SUM100	75.8771	0.246559	11.9869	3.25048	0.106491	0.102131	1.68701	4.11216	2.60579	0.02543	100		28.1977	5.62552	30508.1	615.951	63434.6	354725	110.976	21630.7	12057.1	5.02191	1479.36	3.9464	824.773	25266	1.30427	65.5386	91.2153	93.3291	504.639	61.4928	1.06256	547.302	54.2238	119.085	14.3025	59.5081	13.8951	2.56345	14.5967	2.44378	15.4477	3.26252
ATHO-G	210318	082ATHO	5Jcm / 11Hz / 24um	ATHO	SUM100	75.2208	0.253856	12.383	3.28062	0.105362	0.10347	1.7105	4.24864	2.66921	0.0245575	100		28.9932	5.74861	31520.7	624.026	65530.8	351657	107.169	22157.1	12225	4.96102	1523.14	3.87961	816.026	25500.2	1.49776	64.9911	96.6988	95.2878	516.622	63.1077	1.09635	544.302	56.7059	122.369	14.8182	62.0305	14.3935	2.95842	15.9472	2.56412	16.8496	3.58303
ATHO-G	210318	101ATHO	5Jcm / 11Hz / 24um	ATHO	SUM100	75.5812	0.25304	12.1161	3.26311	0.106133	0.102632	1.72344	4.17759	2.65101	0.0257631	100		28.5261	5.5337	30993.6	618.975	64118.4	353342	112.43	22006	12317.4	5.00885	1518.24	4.09196	821.997	25364.1	1.28939	66.6041	93.9982	95.4306	524.435	61.4013	1.09491	554.504	55.7768	122.114	14.4073	61.5185	14.1259	2.66938	15.5523	2.4963	16.6048	3.46032
ATHO-G	210318	102ATHO	5Jcm / 11Hz / 24um	ATHO	SUM100	75.5034	0.247505	12.2627	3.27127	0.105747	0.103104	1.67452	4.18344	2.62409	0.0242365	100		28.6071	5.8613	31036.9	621.819	64894.3	352978	105.768	21782.5	11967.8	4.98446	1485.03	3.74234	819.011	25427.5	1.52077	63.9863	93.9158	93.4119	499.361	63.2706	1.06331	539.113	55.2821	119.668	14.7581	60.1547	14.2387	2.84001	15.0065	2.51668	15.7659	3.38805
ATHO-G	210318	121ATHO	5Jcm / 11Hz / 24um	ATHO	SUM100	75.6926	0.252967	12.0854	3.26628	0.106832	0.101271	1.67062	4.16091	2.6392	0.0240015	100		28.6178	6.58514	30869.8	610.763	63955.7	353863	104.743	21908	11939.9	5.02554	1517.8	3.9985	827.415	25388.8	1.44932	65.3199	93.0725	92.7216	503.661	61.0534	1.03066	540.531	54.5158	118.479	14.2774	60.0995	14.2465	2.62204	14.7197	2.40673	15.5538	3.2341
ATHO-G	210318	122ATHO	5Jcm / 11Hz / 24um	ATHO	SUM100	75.3887	0.248017	12.294	3.26808	0.105098	0.104402	1.72651	4.20174	2.63746	0.0259365	100		28.5373	5.06093	31172.7	629.651	65059.9	352442	113.187	21893.5	12339.4	4.96998	1488.1	3.83373	813.985	25402.8	1.34926	65.2401	94.9212	96.0993	519.735	63.5445	1.1287	552.574	56.5621	123.275	14.8777	61.5927	14.1331	2.89133	15.866	2.60857	16.8382	3.62905
ATHO-G	210318	141ATHO	5Jcm / 11Hz / 24um	ATHO	SUM100	75.3856	0.250686	12.3241	3.24783	0.105585	0.101733	1.70365	4.20395	2.65205	0.0249024	100		28.222	5.75564	31189.1	613.549	65218.9	352427	108.674	22014.7	12176	4.97218	1504.12	4.01521	817.755	25245.4	1.45453	65.1623	92.8874	92.8236	509.83	62.5423	1.07161	541.882	56.4894	121.351	14.56	61.3803	14.1921	2.83181	15.3603	2.52896	16.2613	3.38826
ATHO-G	210318	142ATHO	5Jcm / 11Hz / 24um	ATHO	SUM100	75.6812	0.250046	12.069	3.28628	0.106288	0.103939	1.69254	4.16071	2.62504	0.0249654	100		28.93	5.6772	30868.3	626.857	63868.9	353810	108.949	21790.5	12096.6	5.02022	1500.28	3.813	823.198	25544.2	1.35133	65.3332	95.0995	95.9274	512.903	62.1075	1.08406	550.842	54.641	120.365	14.6009	60.3165	14.1857	2.68433	15.191	2.48338	16.0858	3.45551
ATHO-G	210318	161ATHO	5Jcm / 11Hz / 24um	ATHO	SUM100	75.4856	0.253656	12.2332	3.30427	0.106451	0.106334	1.68339	4.18599	2.61529	0.0257848	100		28.8825	5.94884	31055.9	641.301	64738.3	352895	112.525	21709.5	12031.2	4.94421	1521.94	3.84857	824.462	25684.1	1.38832	65.4442	96.608	94.5089	510.043	61.2839	1.09557	554.983	55.393	122.365	14.9958	61.3559	14.5352	2.89677	15.4638	2.55408	16.5297	3.47661
ATHO-G	210318	162ATHO	5Jcm / 11Hz / 24um	ATHO	SUM100	75.572	0.247257	12.1651	3.23275	0.105408	0.099801	1.7134	4.17972	2.66026	0.0242251	100		28.2797	5.47845	31009.4	601.9	64377.9	353299	105.718	22082.8	12245.6	5.04436	1483.54	3.9681	816.385	25128.2	1.41161	65.0599	91.6724	94.2666	512.953	63.3917	1.06386	538.688	55.7543	119.592	14.2255	60.4142	13.8798	2.64274	15.1311	2.46743	15.8836	3.38079
ATHO-G	210318	181ATHO	5Jcm / 11Hz / 24um	ATHO	SUM100	75.7184	0.248642	12.0385	3.24911	0.106346	0.103474	1.706	4.15017	2.65457	0.0248151	100		27.8883	5.97488	30790.1	624.05	63707.6	353984	108.293	22035.6	12192.8	5.02796	1491.85	4.04131	823.653	25255.3	1.46432	64.8988	93.624	93.4091	504.708	63.273	1.07246	548.956	55.1579	121.813	14.5769	61.7587	14.0387	2.8354	15.5273	2.49736	16.0739	3.46885
ATHO-G	210318	182ATHO	5Jcm / 11Hz / 24um	ATHO	SUM100	75.3534	0.252038	12.3496	3.28647	0.105528	0.102472	1.69088	4.21336	2.62117	0.0251238	100		29.2898	5.46032	31258.9	618.009	65353.9	352277	109.64	21758.4	12084.7	4.96233	1512.23	3.7831	817.315	25545.7	1.34084	65.5902	94.5156	95.4224	518.27	61.4358	1.08612	544.628	55.9269	120.096	14.6171	60.0213	14.3515	2.69277	15.0716	2.52002	16.3101	3.39019
ATHO-G	210318	184ATHO32	5Jcm / 11Hz / 24um	ATHO	SUM100	74.5104	0.261625	13.029	3.27855	0.108275	0.108583	1.86209	4.20874	2.60921	0.0234933	100		28.3758	5.91587	31224.6	654.864	68949.6	348336	102.525	21659.1	13308.3	5.76867	1569.75	3.98792	838.591	25484.2	1.56591	66.623	104.197	108.821	585.631	65.1026	1.11015	596.24	63.2799	133.012	16.0177	69.6826	15.6005	3.13582	18.1744	3.01692	19.2782	3.98331
ATHO-G	210318	185ATHO32	5Jcm / 11Hz / 24um	ATHO	SUM100	74.4411	0.257051	13.1608	3.2925	0.108319	0.10753	1.85624	4.1326	2.61963	0.0242045	100		28.284	5.97299	30659.8	648.513	69647.2	348012	105.628	21745.5	13266.6	5.65931	1542.31	3.85741	838.929	25592.6	1.45569	64.9783	102.109	107.587	573.572	62.9907	1.03216	585.276	62.7313	130.044	15.7929	67.6584	15.3776	3.05481	17.9528	3.00664	19.1077	3.97004
ATHO-G	210318	186ATHO10J	5Jcm / 11Hz / 24um	ATHO	SUM100	74.8189	0.252979	12.8679	3.23463	0.107357	0.104128	1.78011	4.20673	2.60279	0.0244441	100		27.3478	5.83632	31209.7	627.993	68097	349778	106.674	21605.8	12722.5	5.68518	1517.87	4.05957	831.478	25142.7	1.42559	65.9067	101.224	108.653	583.813	63.4862	1.08036	582.226	62.3581	130.16	15.8077	68.3091	15.7534	3.09359	17.4848	2.95505	19.1359	3.96581
ATHO-G	210318	187ATHO10J	5Jcm / 11Hz / 24um	ATHO	SUM100	75.1004	0.258345	12.5986	3.2761	0.106606	0.103491	1.8071	4.10321	2.6213	0.0248948	100		27.4769	6.05292	30441.7	624.156	66671.6	351094	108.641	21759.4	12915.3	5.62721	1550.07	4.06159	825.662	25465.1	1.45816	65.6163	100.845	105.729	580.683	63.4688	1.09729	575.042	61.5312	126.334	15.3753	67.406	15.5385	3.08933	17.1037	2.90705	18.4793	3.89937
ATHO-G	210318	201ATHO	5Jcm / 11Hz / 24um	ATHO	SUM100	75.8398	0.254698	11.9199	3.24043	0.106527	0.0997438	1.6717	4.18807	2.65429	0.0248278	100		28.4126	5.40042	31071.3	601.555	63080	354551	108.349	22033.3	11947.7	4.97934	1528.19	3.92223	825.053	25187.9	1.39222	65.8395	93.3003	93.4025	514.144	61.847	1.08241	539.247	55.2672	119.112	14.4417	60.7355	13.8299	2.73994	14.9727	2.56331	16.1364	3.38386
ATHO-G	210318	202ATHO	5Jcm / 11Hz / 24um	ATHO	SUM100	75.2521	0.246273	12.4509	3.29144	0.105372	0.105976	1.72444	4.17478	2.6237	0.0250689	100		28.6915	6.01077	30972.7	639.14	65890.1	351803	109.401	21779.3	12324.5	5.01312	1477.64	3.89893	816.107	25584.3	1.40849	64.6882	94.6725	95.3243	508.875	62.8561	1.07574	553.517	55.8	122.631	14.7232	60.9936	14.5259	2.77751	15.6002	2.4583	16.2268	3.46981
ATHO-G	210318	221ATHO	5Jcm / 11Hz / 24um	ATHO	SUM100	75.2764	0.253234	12.3943	3.31181	0.104392	0.103481	1.70479	4.21074	2.61551	0.0253281	100		29.6872	5.472	31239.5	624.096	65590.8	351917	110.532	21711.3	12184.1	5.13844	1519.4	3.82352	808.514	25742.7	1.48561	65.1133	94.5574	96.5261	514.911	61.8431	1.08935	546.136	55.5805	120.228	14.6902	59.7067	13.8862	2.7818	15.2462	2.55734	16.1047	3.50159
ATHO-G	210318	222ATHO	5Jcm / 11Hz / 24um	ATHO	SUM100	75.7898	0.247754	11.9962	3.22464	0.107443	0.102166	1.69146	4.15525	2.66065	0.0246032	100		27.5805	5.91116	30827.8	616.166	63483.8	354318	107.368	22086.1	12088.9	4.86524	1486.52	3.99071	832.146	25065.1	1.32427	65.4065	93.4828	92.446	508.564	62.8183	1.0697	546.624	55.5146	121.467	14.4849	61.9834	14.4739	2.73439	15.3113	2.46499	16.2636	3.35671
ATHO-G	210705	001ATHO	5Jcm / 11Hz / 24um	ATHO	SUM100	75.3446	0.255324	12.4318	3.2626	0.106389	0.103956	1.67331	4.16642	2.63232	0.0233015	100		28.7334	5.44048	30910.7	626.958	65789.1	352236	101.688	21850.9	11959.1	5.84928	1531.94	3.74321	823.982	25360.2	1.4198	65.3222	96.0324	95.9869	518.379	62.6187	1.09344	552.55	55.966	121.787	14.7592	61.3079	14.1811	2.86744	15.581	2.49554	16.649	3.45608
ATHO-G	210705	002ATHO	5Jcm / 11Hz / 24um	ATHO	SUM100	75.7209	0.245337	11.9606	3.27205	0.105432	0.101804	1.72514	4.1981	2.6437	0.0269091	100		28.4169	5.97908	31145.7	613.977	63295.5	353995	117.431	21945.3	12329.6	5.43651	1472.02	4.08861	816.574	25433.6	1.37811	65.1663	92.0474	92.8686	504.782	62.0726	1.06477	540.525	55.1355	120.001	14.4163	60.3837	14.195	2.65367	14.9981	2.52053	15.7392	3.39788
ATHO-G	210705	021ATHO	5Jcm / 11Hz / 24um	ATHO	SUM100	75.6785	0.250401	12.1814	3.24973	0.10677	0.10268	1.68847	4.13759	2.58119	0.0231927	100		28.0359	6.2062	30696.8	619.264	64464.1	353797	101.213	21426.5	12067.5	5.6596	1502.41	3.81034	826.935	25260.2	1.39151	64.6101	93.6086	94.4815	513.903	62.3567	1.05548	542.443	55.8433	120.607	14.5709	60.4393	14.2051	2.73057	15.3456	2.51845	16.5784	3.36996
ATHO-G	210705	022ATHO	5Jcm / 11Hz / 24um	ATHO	SUM100	75.3793	0.250454	12.2203	3.28474	0.105112	0.103143	1.70748	4.22628	2.69637	0.026877	100		29.1403	5.25622	31354.8	622.056	64669.7	352398	117.291	22382.6	12203.4	5.6292	1502.73	3.99825	814.093	25532.3	1.40718	65.8919	94.5428	94.4474	509.66	62.3549	1.10437	550.995	55.2946	121.241	14.6141	61.2885	14.1716	2.791	15.2452	2.49707	15.8398	3.48739
ATHO-G	210705	041ATHO	5Jcm / 11Hz / 24um	ATHO	SUM100	75.5419	0.250743	12.0934	3.2961	0.106756	0.104106	1.73019	4.21512	2.63807	0.0235457	100		27.7886	5.53937	31272	627.865	63998.4	353159	102.754	21898.7	12365.7	5.51254	1504.46	4.06277	826.825	25620.6	1.46358	66.0425	94.9648	93.9325	515.01	63.3812	1.08975	548.704	55.4729	121.511	14.5261	61.9863	14.1302	2.75193	15.1754	2.52119	16.0637	3.47271
ATHO-G	210705	042ATHO	5Jcm / 11Hz / 24um	ATHO	SUM100	75.5246	0.249849	12.2962	3.23945	0.105101	0.101703	1.66854	4.15008	2.63799	0.026516	100		29.4019	5.8609	30789.5	613.369	65071.4	353077	115.716	21898	11925	5.76882	1499.09	3.76385	814.004	25180.2	1.34019	64.4789	93.1093	94.9084	508.229	61.3613	1.06881	544.44	55.6341	120.303	14.6496	59.7675	14.2462	2.76343	15.3996	2.49492	16.3098	3.38333
ATHO-G	210705	061ATHO	5Jcm / 11Hz / 24um	ATHO	SUM100	75.5166	0.249795	12.2307	3.27809	0.106566	0.102974	1.71227	4.15141	2.62822	0.0233959	100		28.4184	5.57374	30799.3	621.033	64724.9	353040	102.1	21816.8	12237.6	5.56332	1498.77	3.90535	825.355	25480.6	1.38085	64.3677	93.5663	93.9491	510.787	62.0655	1.10771	546.978	55.2625	121.105	14.5912	60.8092	14.2314	2.70758	14.9782	2.5868	16.5866	3.40498
ATHO-G	210705	062ATHO	5Jcm / 11Hz / 24um	ATHO	SUM100	75.5507	0.250825	12.156	3.25868	0.105345	0.102866	1.68728	4.21406	2.6476	0.0265996	100		28.6925	5.80867	31264.1	620.385	64329.8	353200	116.081	21977.7	12059	5.70737	1504.95	3.91528	815.899	25329.7	1.41974	66.1591	94.5244	94.8719	512.577	62.6789	1.05342	546.285	55.8407	120.744	14.5833	60.9517	14.1453	2.80792	15.5947	2.4371	15.814	3.45162
ATHO-G	210705	081ATHO	5Jcm / 11Hz / 24um	ATHO	SUM100	75.9463	0.245402	11.8869	3.22086	0.104499	0.101895	1.63639	4.17943	2.65317	0.025108	100		27.8826	6.01514	31007.2	614.527	62905.5	355049	109.572	22024	11695.3	5.76881	1472.41	3.7339	809.342	25035.8	1.50759	65.2893	91.1988	91.2912	497.103	61.408	1.03953	534.884	54.3574	118.517	14.1098	59.53	13.7006	2.70038	15.3774	2.43101	16.043	3.28738
ATHO-G	210705	082ATHO	5Jcm / 11Hz / 24um	ATHO	SUM100	75.1557	0.254719	12.4802	3.30949	0.107215	0.103758	1.75811	4.18223	2.62381	0.024737	100		29.2091	5.43298	31028	625.764	66045.4	351353	107.952	21780.2	12565.2	5.52546	1528.31	4.07317	830.383	25724.6	1.31417	65.1537	96.6305	97.3347	524.962	63.1792	1.11793	557.23	56.6342	123.079	15.0363	62.053	14.6497	2.80763	15.1916	2.58328	16.3314	3.5594
ATHO-G	210705	101ATHO	5Jcm / 11Hz / 24um	ATHO	SUM100	75.2155	0.256264	12.4672	3.27616	0.106097	0.103455	1.72987	4.19762	2.62265	0.0251646	100		28.3172	5.27683	31142.1	623.938	65976.6	351632	109.818	21770.6	12363.4	5.57711	1537.59	3.88088	821.719	25465.6	1.53446	64.5748	95.8792	96.9085	524.295	62.3616	1.10537	555.762	57.1203	122.957	14.8822	62.238	14.3521	2.77388	15.6405	2.66293	16.4379	3.53572
ATHO-G	210705	102ATHO	5Jcm / 11Hz / 24um	ATHO	SUM100	75.858	0.244435	11.9227	3.25608	0.105665	0.102274	1.66587	4.1663	2.65386	0.0247547	100		28.7986	6.19182	30909.8	616.817	63095	354636	108.03	22029.7	11906	5.7083	1466.61	3.92353	818.375	25309.5	1.29077	65.9156	92.125	91.9458	498.943	62.281	1.05255	537.184	54.0345	118.819	14.2865	59.4771	14.0054	2.73926	14.958	2.36819	15.9386	3.31976
ATHO-G	Average					75.433	0.251366	12.2778	3.26661	0.106087	0.103164	1.71451	4.18585	2.63666	0.0249392	100		28.5939	5.73579	31054.8	622.18	64974.2	352649	108.835	21886.9	12253.6	5.60469	1508.2	3.9048	821.641	25391.4	1.41428	65.262	94.8459	95.7168	518.095	62.4463	1.07919	550.593	56.2043	121.703	14.7105	61.5677	14.3611	2.79247	15.4849	2.5476	16.4259	3.47958
ATHO-G	2 SD					0.797982	0.0126946	0.618538	0.0967939	0.00288873	0.00484317	0.11519	0.14255	0.074451	0.00219918	4.03703e-14		1.33345	0.671	1057.58	29.2091	3273.3	3730.57	9.59721	618.017	823.262	0.968429	76.1679	0.24592	22.3732	752.379	0.31931	1.74661	5.73001	8.1372	41.5998	1.78956	0.048349	30.1034	4.26752	6.15542	0.891276	4.5972	1.20708	0.246874	1.33642	0.260636	1.60513	0.346958
ATHO-G	2 RSD %					0.0105787	0.0505026	0.0503786	0.0296313	0.02723	0.0469464	0.0671851	0.0340553	0.0282368	0.0881817	4.03703e-16		0.0466342	0.116985	0.0340553	0.0469464	0.0503786	0.0105787	0.0881817	0.0282368	0.0671851	0.172789	0.0505026	0.062979	0.02723	0.0296313	0.225775	0.0267631	0.0604139	0.0850132	0.0802938	0.0286575	0.044801	0.0546745	0.0759288	0.0505772	0.0605876	0.0746691	0.0840523	0.0884071	0.0863048	0.102307	0.0977194	0.0997127
ATHO-G	GEOREM					75.6	0.255	12.2	3.27	0.106	0.103	1.7	4.18504	2.64	0.025	100.084		28.6	5.7	31053	621.168	64586.8	353404	109.095	21912	12149.9	7	1530	3.91	820.925	25418.2	1.4	65.3	94.1	94.5	512	62.4	1.08	547	55.6	121	14.6	60.9	14.2	2.76	15.3	2.51	16.2	3.43
BCR-2G	210118	008BCR2G	5Jcm / 10Hz / 24um	ATHO	SUM100	55.2387	2.32349	13.5687	12.4729	0.208619	3.11979	7.78682	3.11166	1.76196	0.407427	100		9.01176	5.1246	23085.4	18815.4	71805.4	258241	1778.01	14626	55652.4	33.2232	13940.9	499.938	1615.75	96952	1.35797	50.9189	353.62	36.6277	198.717	12.9581	1.25337	673.348	25.2501	53.0168	6.7309	29.2679	6.77001	2.04624	7.52909	1.09357	6.56431	1.29873
BCR-2G	210118	043BCR2G	5Jcm / 10Hz / 24um	ATHO	SUM100	54.977	2.26864	14.1112	12.4044	0.192572	2.93993	7.35639	3.52758	1.83206	0.390193	100		10.9311	9.1172	26171.1	17730.7	74676.4	257018	1702.8	15207.9	52576.1	33.9147	13611.8	475.068	1491.47	96419.6	1.03145	51.1819	353.519	37.396	200.407	12.7863	1.28379	688.626	25.9204	50.4448	6.79089	28.5758	6.45944	2.15503	7.10831	1.09398	6.45945	1.30486
BCR-2G	210118	044BCR2G	5Jcm / 10Hz / 24um	ATHO	SUM100	56.1701	2.28685	13.8208	11.598	0.185679	2.82284	7.24663	3.57481	1.90363	0.390688	100		10.5155	5.92798	26521.5	17024.5	73139.4	262595	1704.96	15802.1	51791.7	33.9388	13721.1	486.273	1438.08	90151.4	1.28028	50.4669	335.082	37.1727	200.437	13.0831	1.25767	673.084	26.1461	51.5153	6.75696	29.8581	6.93437	2.0691	7.13611	1.07657	6.65007	1.42222
BCR-2G	210120	024BCR2G	5Jcm / 10Hz / 24um	ATHO	SUM100	56.0847	2.23942	13.6304	12.1015	0.188324	3.60058	7.08683	2.93001	1.70872	0.42953	100		8.36422	5.03132	21737.8	21715.1	72132	262196	1874.47	14184.1	50649.6	33.965	13436.5	445.511	1458.57	94065.2	1.10038	49.6878	350.824	35.9826	198.729	13.3326	1.21867	714.457	27.8721	53.2904	7.1037	29.7685	7.1843	2.21399	7.78342	1.09705	6.92266	1.36911
BCR-2G	210120	086BCR2G	5Jcm / 10Hz / 24um	ATHO	SUM100	56.9507	2.19928	12.8034	11.8495	0.192263	3.48008	6.66128	3.47104	1.91601	0.476552	100		10.3293	7.04839	25751.6	20988.4	67755.5	266244	2079.67	15904.8	47608.2	32.0166	13195.7	453.619	1489.08	92105.8	1.23059	51.7177	332.424	34.5906	187.377	12.8968	1.22182	680.333	25.0934	49.6301	6.30412	29.2749	6.63765	1.95157	6.78006	0.975897	6.25592	1.24422
BCR-2G	210120	100BCR2G	5Jcm / 10Hz / 24um	ATHO	SUM100	55.0931	2.24163	13.4316	12.7081	0.197465	3.68233	7.50988	2.97048	1.75449	0.410903	100		8.4239	5.5436	22038	22208.1	71080.1	257560	1793.18	14564	53673.1	33.8643	13449.8	453.194	1529.36	98780.1	1.15416	48.8689	357.545	37.9643	200.179	13.5143	1.26111	714.782	27.3345	54.9906	7.06435	31.2754	7.02557	2.05524	7.63824	1.09695	6.47503	1.39063
BCR-2G	210120	120BCR2G	5Jcm / 10Hz / 24um	ATHO	SUM100	56.2577	2.18785	13.5282	11.8823	0.186902	3.65582	7.30537	2.93731	1.65099	0.407593	100		8.38728	4.82149	21791.9	22048.3	71591	263005	1778.74	13704.9	52211.5	35.4257	13127.1	492.256	1447.55	92360.9	1.01484	48.6974	352.348	36.7239	200.495	13.3291	1.23925	692.219	26.5372	51.7858	6.94492	29.8578	6.65566	2.10643	7.48559	1.13838	6.87197	1.38048
BCR-2G	210316	005BCR2G	5Jcm / 11Hz / 24um	ATHO	SUM100	53.4027	2.35973	14.6097	12.7535	0.203587	3.94528	7.4584	3.13057	1.73642	0.40007	100		9.65023	5.13227	23225.7	23794	77314.8	249658	1745.9	14414	53305.2	33.3979	14158.4	470.45	1576.78	99133.1	1.52846	51.0797	373.122	38.4812	211.194	12.8808	1.21389	705.757	26.9666	50.7616	7.03945	29.7628	6.79734	2.05926	7.93828	1.1834	7.31632	1.4596
BCR-2G	210316	006BCR2G	5Jcm / 11Hz / 24um	ATHO	SUM100	53.4427	2.31666	14.437	12.7981	0.204872	3.88607	7.6123	3.17344	1.7365	0.392341	100		8.60795	4.84604	23543.7	23436.9	76400.8	249845	1712.18	14414.7	54405.1	33.6274	13899.9	468.749	1586.73	99479.3	1.37593	50.1142	371.332	39.2082	206.749	12.7115	1.17832	680.07	27.672	50.6622	6.8948	29.1373	7.25835	1.98492	7.56109	1.15084	7.22887	1.51074
BCR-2G	210316	084BCR2G	5Jcm / 11Hz / 24um	ATHO	SUM100	54.1939	2.38439	13.9066	12.9026	0.205049	3.82684	7.27836	3.07654	1.80089	0.424826	100		9.28321	6.17609	22824.9	23079.7	73593.5	253357	1853.94	14949.2	52018.4	34.5613	14306.4	447.345	1588.1	100292	0.868044	48.8322	343.675	35.4332	188.857	12.9671	1.21919	688.44	25.1532	51.6753	6.54541	27.862	6.74543	1.94045	7.16912	1.03796	6.17842	1.28092
BCR-2G	210316	085BCR2G	5Jcm / 11Hz / 24um	ATHO	SUM100	54.6838	2.34785	13.5664	12.967	0.205059	3.80791	7.13074	3.093	1.78371	0.414555	100		9.63102	5.98651	22947	22965.5	71793.5	255647	1809.12	14806.5	50963.4	33.6096	14087.1	445.072	1588.18	100792	0.923278	49.1579	339.922	34.7847	188.949	12.4937	1.23232	674.607	25.1074	50.7373	6.56746	28.8283	6.46614	1.93759	6.83445	1.04779	6.21014	1.322
BCR-2G	210316	164BCR2G	5Jcm / 11Hz / 24um	ATHO	SUM100	55.5755	2.23581	13.1716	12.7969	0.197775	3.80936	6.96021	3.10778	1.72522	0.419871	100		8.75364	4.61178	23056.6	22974.2	69704.2	259815	1832.32	14321.1	49744.6	33.3395	13414.8	447.962	1531.77	99470.3	0.859008	48.4106	329.934	35.2942	187.63	12.2756	1.20478	648.217	24.5413	50.5598	6.26599	27.8115	6.37327	1.93962	6.77999	1.02839	6.15116	1.37115
BCR-2G	210316	165BCR2G	5Jcm / 11Hz / 24um	ATHO	SUM100	55.0926	2.27068	13.3169	13.0258	0.201836	3.79836	7.10264	3.06056	1.71604	0.414616	100		8.77406	5.35287	22706.3	22907.9	70472.8	257558	1809.38	14244.9	50762.6	33.9788	13624.1	448.819	1563.22	101250	0.940069	48.9811	336.607	35.6922	188.29	12.5075	1.17555	665.227	25.244	51.7447	6.45149	28.4474	6.69123	1.97509	6.88614	1.02336	6.46584	1.31798
BCR-2G	210317	005BCR2G	5Jcm / 11Hz / 24um	ATHO	SUM100	55.4286	2.26373	13.607	12.5868	0.195466	3.63186	7.24538	2.93408	1.706	0.401069	100		8.32163	5.56011	21768	21903.7	72008.4	259129	1750.26	14161.5	51782.8	31.3668	13582.4	404.852	1513.88	97836.8	1.18672	48.9965	355.282	35.7236	187.612	12.3454	1.22176	690.753	26.028	52.4167	6.65306	29.6861	7.30676	2.08482	7.29944	1.08749	6.63008	1.29715
BCR-2G	210317	006BCR2G	5Jcm / 11Hz / 24um	ATHO	SUM100	54.8453	2.34538	13.9716	12.4021	0.201225	3.71522	7.44297	2.92745	1.7444	0.404312	100		8.93421	5.34294	21718.8	22406.5	73937.7	256402	1764.42	14480.3	53194.9	31.5343	14072.3	419.342	1558.49	96401.5	1.16526	48.9957	363.418	36.394	195.845	12.8522	1.14986	711.589	27.3198	55.323	7.0377	29.993	7.27043	2.08146	7.34185	1.19059	6.7279	1.37031
BCR-2G	210317	099BCR2G	5Jcm / 11Hz / 24um	ATHO	SUM100	54.3247	2.29828	13.9587	12.9559	0.19933	3.72622	7.33618	3.07962	1.72747	0.393595	100		8.69737	5.21132	22847.7	22472.8	73869.2	253968	1717.65	14339.7	52431.7	34.1021	13789.7	423.964	1543.81	100706	1.14072	50.5158	345.372	37.1683	194.005	12.5705	1.21542	670.753	26.0759	50.7802	6.5567	29.0036	6.76817	2.01041	7.15271	1.05802	6.60562	1.35238
BCR-2G	210317	100BCR2G	5Jcm / 11Hz / 24um	ATHO	SUM100	54.0775	2.33514	14.1334	12.8185	0.199953	3.79214	7.45934	3.0798	1.72745	0.376777	100		8.76984	4.51812	22849	22870.4	74794	252812	1644.25	14339.5	53311.9	35.0186	14010.9	424.349	1548.64	99637.8	1.15773	50.0547	352.622	37.5939	197.876	12.617	1.20411	685.618	26.8269	53.2283	6.57966	30.3107	6.72145	2.03674	7.39885	1.14162	6.86181	1.35838
BCR-2G	210317	156BCR2G	5Jcm / 11Hz / 24um	ATHO	SUM100	54.2656	2.26667	13.7198	13.3041	0.204574	3.74579	7.20619	3.12919	1.76655	0.391509	100		8.71798	4.64095	23215.4	22590.9	72605.2	253692	1708.54	14664.1	51502.7	34.2228	13600	433.81	1584.42	103413	1.06777	48.4689	345.873	36.3595	192.847	12.6392	1.1823	685.41	26.2339	52.8756	6.77356	28.7504	6.73878	1.94197	7.07679	1.06775	6.5494	1.42294
BCR-2G	210317	157BCR2G	5Jcm / 11Hz / 24um	ATHO	SUM100	53.9156	2.29121	13.8607	13.2175	0.202283	3.76126	7.4354	3.13844	1.78284	0.394868	100		9.32497	4.86236	23284.1	22684.2	73350.7	252055	1723.2	14799.3	53140.8	34.0067	13747.3	444.056	1566.68	102739	1.32225	48.3856	346.47	37.1695	195.466	12.6201	1.22401	683.806	26.4091	52.9602	6.76848	29.3075	6.9413	2.15521	7.37743	1.10265	6.53085	1.39528
BCR-2G	210318	086BCR2G	5Jcm / 11Hz / 24um	ATHO	SUM100	54.8601	2.17911	13.6826	12.9765	0.19969	3.78759	7.17399	2.99873	1.74256	0.399202	100		8.70084	4.84023	22247.5	22843	72408.2	256471	1742.12	14465	51272.5	27.6202	13074.7	434.895	1546.6	100866	1.086	47.4356	339.155	35.0107	186.961	12.4008	1.19164	674.73	25.9126	52.6648	6.8248	29.0217	6.60256	1.99195	6.95719	1.03278	6.42105	1.34825
BCR-2G	210318	087BCR2G	5Jcm / 11Hz / 24um	ATHO	SUM100	54.7636	2.18474	13.4754	13.1388	0.200774	3.75252	7.24432	3.08817	1.75151	0.400193	100		8.19706	5.61245	22911.2	22631.4	71311.9	256020	1746.44	14539.2	51775.2	28.775	13108.4	437.861	1555	102128	1.23443	48.9027	346.37	35.6811	186.432	12.7967	1.16343	678.544	25.9058	52.8287	6.59912	28.3041	6.4593	2.04839	6.83066	1.00821	6.62684	1.34238
BCR-2G	210318	164BCR2G	5Jcm / 11Hz / 24um	ATHO	SUM100	55.1688	2.18749	13.5964	12.6503	0.20514	3.73028	7.27223	3.07125	1.74148	0.376638	100		8.89471	4.62529	22785.6	22497.3	71951.9	257914	1643.65	14456	51974.6	27.8598	13124.9	442.601	1588.81	98330.7	0.975184	49.1866	343.31	36.561	192.636	12.6828	1.15305	682.084	25.457	52.2977	6.53797	28.7911	6.53903	2.08502	6.98892	1.03035	6.31323	1.30767
BCR-2G	210318	165BCR2G	5Jcm / 11Hz / 24um	ATHO	SUM100	55.2078	2.17254	13.5752	12.6444	0.201651	3.72846	7.31532	3.03444	1.74938	0.37082	100		9.2262	5.29504	22512.5	22486.3	71840	258096	1618.26	14521.6	52282.6	28.1465	13035.3	432.58	1561.79	98285.1	0.985765	48.5027	335.043	36.5516	192.472	12.394	1.14807	685.739	25.8564	52.7894	6.64986	29.5647	6.79011	2.02665	7.47018	1.07455	6.50553	1.36668
BCR-2G	210318	204BCR2G	5Jcm / 11Hz / 24um	ATHO	SUM100	54.936	2.2112	13.2236	13.1504	0.203654	3.77615	7.26388	3.04444	1.79264	0.397984	100		9.05237	4.90559	22586.7	22773.9	69979.5	256826	1736.8	14880.7	51914.9	28.3309	13267.2	449.328	1577.3	102218	1.08093	49.9794	344.157	36.1978	193.32	12.3563	1.2199	701.823	26.112	53.3816	6.68956	29.7308	7.04495	2.06336	7.3649	1.11308	6.80519	1.38465
BCR-2G	210318	205BCR2G	5Jcm / 11Hz / 24um	ATHO	SUM100	54.9142	2.18278	13.3559	13.194	0.202133	3.84958	7.0431	3.12731	1.7432	0.387844	100		9.0021	5.39563	23201.5	23216.8	70679.4	256724	1692.55	14470.3	50337	27.8102	13096.7	458.775	1565.52	102557	0.991274	48.5711	336.815	35.027	188.213	12.4042	1.13487	674.454	25.1912	52.0338	6.69731	30.3627	6.68416	1.99627	6.93611	1.09171	6.66766	1.35763
BCR-2G	210705	005BCR2G	5Jcm / 11Hz / 24um	ATHO	SUM100	54.0361	2.34211	13.7844	13.2491	0.20324	3.87897	7.34828	3.02399	1.73108	0.402721	100		9.59685	7.83139	22435	23394.1	72947.1	252619	1757.47	14369.7	52518.2	34.7843	14052.6	464.233	1574.1	102985	1.36392	47.7765	345.858	35.5671	189.852	12.6515	1.34985	678.45	25.2122	52.2908	6.55262	28.9242	6.2287	2.07629	6.9694	1.02928	6.63658	1.28795
BCR-2G	210705	006BCR2G	5Jcm / 11Hz / 24um	ATHO	SUM100	54.295	2.3516	13.602	13.2734	0.201294	3.87238	7.20547	3.07449	1.72343	0.40093	100		9.63962	5.18833	22809.7	23354.3	71981.8	253829	1749.66	14306.2	51497.5	34.8812	14109.6	464.9	1559.02	103174	1.26949	49.1537	341.76	34.9297	186.726	12.7229	1.22079	679.54	24.7795	52.5753	6.43326	28.4057	6.58852	2.0402	6.88051	1.05837	6.35549	1.30381
BCR-2G	210705	023BCR2G	5Jcm / 11Hz / 24um	ATHO	SUM100	54.7943	2.25709	13.2316	13.3835	0.202103	3.7635	7.08676	3.1359	1.75668	0.388557	100		9.22533	5.92046	23265.3	22697.6	70021.4	256164	1695.66	14582.2	50649.1	33.7083	13542.6	478.066	1565.29	104030	1.07295	48.9475	335.539	33.5063	180.171	12.7165	1.22473	668.802	23.9575	51.3777	6.50209	27.7623	6.49124	1.93517	6.731	0.971558	6.20009	1.21547
BCR-2G	210705	043BCR2G	5Jcm / 11Hz / 24um	ATHO	SUM100	54.714	2.31066	13.3941	13.2075	0.203274	3.78933	7.20228	3.03183	1.71835	0.428651	100		8.77047	5.46614	22493.2	22853.4	70881.4	255788	1870.63	14264	51474.7	33.1764	13864	467.017	1574.36	102662	1.04807	47.4452	340.042	35.1475	184.891	12.8238	1.2086	677.017	24.7075	52.2988	6.52883	29.2326	6.87894	2.08142	7.05129	1.04085	6.28485	1.2653
BCR-2G	210705	064BCR2G	5Jcm / 11Hz / 24um	ATHO	SUM100	54.9255	2.30074	13.5662	12.9044	0.199862	3.72099	7.26463	3.03067	1.68513	0.401795	100		9.42568	4.77141	22484.5	22441.3	71792.4	256777	1753.43	13988.3	51920.3	34.3842	13804.5	481.368	1547.93	100306	1.08669	47.6284	338.008	34.8419	184.558	12.6786	1.24211	670.68	24.7614	51.6773	6.49053	27.5631	6.73206	1.99883	6.79726	1.01267	6.50413	1.38553
BCR-2G	210705	065BCR2G	5Jcm / 11Hz / 24um	ATHO	SUM100	54.549	2.30591	13.5654	13.332	0.206236	3.81635	7.07744	3.02892	1.71431	0.404431	100		8.95429	5.27366	22471.6	23016.4	71788	255017	1764.94	14230.5	50582.5	33.2794	13835.4	487.988	1597.29	103630	1.25718	47.8426	337.564	33.6232	181.246	12.3361	1.33313	666.354	24.6195	52.5901	6.5395	28.5537	5.98654	2.11761	6.906	0.987604	6.19778	1.28514
BCR-2G	210705	099BCR2G	5Jcm / 11Hz / 24um	ATHO	SUM100	55.1415	2.27681	13.3637	12.8787	0.20218	3.72147	7.14747	3.08986	1.75001	0.428296	100		9.26984	4.9427	22923.6	22444.2	70720.8	257787	1869.08	14526.8	51083	33.0445	13660.8	476.117	1565.88	100106	1.13844	49.3389	335.026	34.3514	185.019	12.7977	1.1554	663.192	24.4695	51.1499	6.36016	28.0441	6.76288	1.99907	7.08168	1.05365	6.29053	1.33948
BCR-2G	210705	100BCR2G	5Jcm / 11Hz / 24um	ATHO	SUM100	55.0612	2.25681	13.4195	12.8481	0.200978	3.75602	7.16994	3.1295	1.74895	0.408966	100		9.67509	5.33818	23217.7	22652.6	71016.1	257411	1784.73	14518	51243.5	32.8668	13540.8	468.144	1556.58	99868.2	1.06881	48.6218	337.688	34.1591	185.659	12.7884	1.22754	667.999	24.6159	52.1254	6.44916	27.9852	6.57987	2.005	6.81874	1.02788	6.45417	1.37385
BCR-2G	Average					54.8905	2.27219	13.636	12.7993	0.200153	3.68761	7.25565	3.1019	1.75243	0.404192	100		9.12302	5.4625	23013	22240	72162	256613	1763.89	14546.9	51856.1	32.6601	13633.1	455.409	1550.18	99488.9	1.13224	49.1777	345.313	35.9671	192.116	12.7252	1.21607	681.712	25.7361	52.1358	6.6571	29.0614	6.73074	2.03668	7.15336	1.06742	6.543	1.34645
BCR-2G	2 SD					1.53464	0.121079	0.722576	0.89471	0.0110245	0.504348	0.403662	0.302	0.105568	0.0390106	3.82639e-14		1.26223	1.9032	2240.54	3041.72	3823.87	7174.42	170.242	876.321	2884.97	4.72105	726.475	45.3746	85.3844	6954.58	0.312352	2.20391	21.0623	2.70617	14.4547	0.592812	0.0964158	30.1938	1.99792	2.4558	0.437937	1.72513	0.584742	0.138639	0.638142	0.109276	0.565499	0.122436
BCR-2G	2 RSD %					0.0279581	0.0532874	0.0529901	0.0699031	0.0550802	0.136768	0.0556341	0.0973596	0.0602411	0.096515	3.82639e-16		0.138357	0.348412	0.0973596	0.136768	0.0529901	0.0279581	0.096515	0.0602411	0.0556341	0.144551	0.0532874	0.0996347	0.0550802	0.0699031	0.27587	0.0448152	0.0609949	0.07524	0.0752395	0.0465857	0.0792848	0.0442911	0.0776311	0.047104	0.0657849	0.0593617	0.0868764	0.068071	0.0892087	0.102374	0.0864281	0.0909326
BCR-2G	GEOREM					54.4	2.27	13.4	12.4	0.19	3.56	7.06	3.23	1.74	0.37	98.62		9	6	23966.6	21469.5	70939.6	254301	1614.61	14442	50457.8	33	13620	425	1471.47	96386.9		47	342	35	184	12.5	1.16	683	24.7	53.3	6.7	28.9	6.59	1.97	6.71	1.02	6.44	1.27
KL2-G	210118	023KL2	5Jcm / 10Hz / 24um	ATHO	SUM100	50.124	2.58918	14.1496	10.7689	0.166859	6.46416	12.5632	2.39363	0.47452	0.30588	100		5.59537	3.22239	17758.4	38985.3	74879.7	234330	1334.86	3938.99	89789.2	30.5122	15535.1	360.735	1292.32	83706.8	0.506914	8.95782	374.464	28.3312	172.577	15.6711	0.115459	129.171	14.4946	32.8788	4.82369	23.4541	6.00283	2.31215	6.99093	1.00981	5.60436	1.12247
KL2-G	210118	064KL2	5Jcm / 10Hz / 24um	ATHO	SUM100	51.5335	2.58438	13.6169	11.1309	0.166263	6.3295	11.6492	2.24959	0.485082	0.254645	100		5.29757	2.82121	16689.7	38173.2	72060.7	240919	1111.27	4026.67	83256.7	31.993	15506.3	357.866	1287.71	86520.5	0.259406	9.18194	381.245	28.7152	166.924	15.7249	0.148121	130.394	14.1396	32.5428	4.84228	24.1709	6.18192	2.10012	6.58255	0.983778	5.65688	1.15348
KL2-G	210120	003KL2	5Jcm / 10Hz / 24um	ATHO	SUM100	50.9514	2.48363	13.6718	10.9261	0.168013	7.63717	11.2322	2.17577	0.459348	0.294636	100		6.00601	3.06503	16142.1	46059.8	72351	238198	1285.79	3813.04	80276.4	33.9297	14901.8	333.117	1301.26	84928.5	0.147786	8.78661	368.411	27.3681	165.886	15.5952	0.146385	130.559	14.3179	33.9627	4.88171	23.7842	6.1908	2.05219	6.63635	0.907144	5.54897	1.06837
KL2-G	210120	023KL2	5Jcm / 10Hz / 24um	ATHO	SUM100	51.9275	2.55862	13.1946	10.6019	0.157914	7.4793	11.1946	2.12318	0.458688	0.303636	100		5.22732	2.51911	15751.9	45107.6	69825.9	242761	1325.07	3807.57	80008.1	32.5092	15351.7	334.709	1223.04	82408.5	0.186169	8.8061	383.771	26.902	164.338	16.0869	0.131194	133.565	15.2686	33.3104	5.06269	23.261	6.24234	2.10621	6.61143	0.947604	5.73667	1.03473
KL2-G	210120	043KL2	5Jcm / 10Hz / 24um	ATHO	SUM100	52.1906	2.55116	13.0624	10.4037	0.160317	7.6686	11.0834	2.1535	0.44862	0.277761	100		5.60171	2.88948	15976.8	46249.3	69126.1	243991	1212.15	3723.99	79213	31.0622	15307	330.705	1241.65	80867.8	0.131525	8.55011	372.695	29.0151	168.568	16.3016	0.114005	137.071	15.146	34.8332	4.82358	23.8294	6.26082	2.32363	6.56544	1.01216	5.58757	1.12428
KL2-G	210120	063KL2	5Jcm / 10Hz / 24um	ATHO	SUM100	53.4777	2.5417	12.6328	10.4327	0.163199	7.05933	10.9084	2.06011	0.44862	0.275425	100		5.82751	2.95642	15284	42574.8	66852.6	250008	1201.95	3723.99	77962.7	33.6661	15250.2	344.109	1263.98	81093.1	0.236537	8.80084	377.777	27.3079	161.559	15.3139	0.119409	132.359	15.0547	33.1886	4.77749	23.5655	6.48427	1.92338	7.08984	0.984482	5.58564	1.05444
KL2-G	210120	083KL2	5Jcm / 10Hz / 24um	ATHO	SUM100	51.9033	2.52641	12.9949	10.8547	0.171951	7.67404	10.8781	2.19616	0.474059	0.3264	100		5.48318	2.59414	16293.3	46282.2	68768.9	242648	1424.41	3935.16	77745.7	31.9311	15158.5	341.831	1331.76	84373.7	0.589764	8.77184	367.831	27.7661	163.926	15.8192	0.13741	129.914	14.5668	33.6632	4.69853	23.0299	6.26985	2.11274	6.82853	1.03641	6.01639	1.00698
KL2-G	210120	103KL2	5Jcm / 10Hz / 24um	ATHO	SUM100	50.9617	2.49699	13.2608	10.7075	0.161107	7.65071	11.89	2.13756	0.454311	0.279282	100		5.71378	2.44476	15858.6	46141.4	70176.2	238246	1218.79	3771.24	84978.1	31.1555	14982	330.688	1247.77	83229.6	0.229547	8.78273	383.889	27.9658	166.217	15.5066	0.165654	129.965	14.5187	34.3693	5.0034	23.855	6.08931	2.32564	6.94447	1.01371	5.64825	1.08005
KL2-G	210316	003KL2	5Jcm / 11Hz / 24um	ATHO	SUM100	48.7045	2.64539	14.517	11.0689	0.170367	7.99236	11.9684	2.20636	0.465854	0.260805	100		5.52429	2.6494	16369	48201.9	76824.1	227694	1138.15	3867.05	85538.2	33.0061	15872.4	346.589	1319.49	86038.6	0.154419	8.98559	402.008	29.4831	182.486	15.1991	0.129682	125.349	15.2327	31.7573	4.88612	22.6803	6.09242	2.15005	7.19418	0.954945	6.21123	1.11595
KL2-G	210316	004KL2	5Jcm / 11Hz / 24um	ATHO	SUM100	48.9707	2.67068	14.3065	10.6976	0.166861	8.11684	12.0703	2.26768	0.459827	0.272935	100		5.38653	2.44479	16823.9	48952.7	75709.9	228938	1191.09	3817.02	86266.8	32.0045	16024.1	352.747	1292.34	83152.6	0.538922	8.87532	404.498	29.9026	180.013	15.2284	0.117183	127.891	14.7316	32.2198	4.97615	22.7003	6.03697	2.16165	7.08122	1.00061	6.09798	1.28101
KL2-G	210316	023KL2	5Jcm / 11Hz / 24um	ATHO	SUM100	50.7074	2.60224	13.0486	11.3717	0.169135	7.71721	11.354	2.25918	0.462933	0.307598	100		6.22153	2.71103	16760.9	46542.5	69053.3	237057	1342.36	3842.81	81146.7	31.1586	15613.4	335.16	1309.95	88392.5	0.157209	9.1494	371.266	25.1301	152.051	15.1757	0.126679	125.772	13.0157	33.1433	4.50243	22.1631	5.61016	1.90848	6.05658	0.877704	5.12087	1.05135
KL2-G	210316	043KL2	5Jcm / 11Hz / 24um	ATHO	SUM100	50.8475	2.52179	13.4674	11.2024	0.170994	7.9104	10.8339	2.26584	0.455176	0.324566	100		5.73143	2.58406	16810.2	47707.6	71269.6	237712	1416.41	3778.41	77429.6	31.3306	15130.8	335.255	1324.35	87076.5	0.113862	8.67238	357.189	24.5615	148.104	14.7583	0.120965	118.419	12.5925	31.054	4.38634	21.208	5.40192	2.07268	6.04782	0.850423	4.96641	0.942208
KL2-G	210316	063KL2	5Jcm / 11Hz / 24um	ATHO	SUM100	51.0097	2.51146	13.069	11.268	0.168559	7.86313	11.0653	2.26087	0.468114	0.31593	100		5.74697	3.10825	16773.4	47422.6	69161	238470	1378.72	3885.81	79083.6	30.5069	15068.8	321.505	1305.49	87585.9	0.279693	8.74473	360.271	24.3491	149.306	15.1363	0.123782	122.27	12.7004	31.0146	4.36381	21.103	5.54134	1.93063	5.70994	0.845158	4.90333	0.944042
KL2-G	210316	083KL2	5Jcm / 11Hz / 24um	ATHO	SUM100	50.8014	2.58979	13.4023	10.9833	0.168068	7.7962	11.2506	2.2362	0.468356	0.303742	100		5.68953	3.00164	16590.3	47018.9	70925.2	237496	1325.53	3887.82	80408.2	31.9112	15538.7	313.599	1301.69	85373.4	0.179438	8.84813	359.155	25.2539	152.519	14.3509	0.124856	117.86	13.0514	31.3319	4.31587	22.4229	5.47159	2.06493	5.85485	0.940269	5.25396	1.00356
KL2-G	210316	103KL2	5Jcm / 11Hz / 24um	ATHO	SUM100	49.8898	2.60318	13.439	11.3145	0.167938	7.91075	11.7334	2.19556	0.4523	0.293491	100		5.8657	2.27116	16288.8	47709.8	71119.1	233235	1280.79	3754.54	83858.9	31.4348	15619.1	333.072	1300.68	87947.9	0.18817	8.78757	365.909	26.7642	157.9	15.5342	0.118664	122.371	13.4096	31.4001	4.72737	21.787	5.73551	2.03839	6.32732	0.897892	5.41607	1.03281
KL2-G	210316	123KL2	5Jcm / 11Hz / 24um	ATHO	SUM100	50.4529	2.56652	13.4736	11.4064	0.174475	7.93206	11.0009	2.25675	0.45843	0.277929	100		6.18578	2.78595	16742.8	47838.3	71302.5	235867	1212.88	3805.43	78623.6	32.189	15399.1	323.3	1351.31	88661.7	0.37015	9.24463	357.905	25.9884	156.325	14.922	0.123505	123.92	13.9836	32.8676	4.6645	21.6351	5.8109	2.0092	6.14831	0.927623	5.44326	1.04389
KL2-G	210316	143KL2	5Jcm / 11Hz / 24um	ATHO	SUM100	50.8851	2.52279	13.4271	11.084	0.166042	7.92581	10.9767	2.23413	0.469402	0.308964	100		6.00605	2.31034	16575	47800.5	71056.2	237888	1348.32	3896.51	78450.2	32.1235	15136.7	336.151	1286	86156.2	0.137723	8.95341	367.511	25.9411	151.293	14.6873	0.124996	123.88	13.3253	31.9549	4.43893	21.0031	5.57233	2.01689	6.17543	0.896935	5.27822	0.952556
KL2-G	210316	163KL2	5Jcm / 11Hz / 24um	ATHO	SUM100	50.896	2.53759	13.1722	11.2569	0.165717	7.93265	11.0696	2.20299	0.460121	0.306251	100		5.91349	2.87316	16344	47841.8	69707.1	237939	1336.48	3819.47	79114.5	32.39	15225.6	328.117	1283.48	87500.2	0.116993	8.78835	361.278	26.3336	156.288	14.637	0.116869	120.929	13.4273	32.2049	4.43856	21.8382	5.6557	1.99835	6.31971	0.894889	5.19458	0.981163
KL2-G	210316	183KL2	5Jcm / 11Hz / 24um	ATHO	SUM100	49.237	2.60672	13.647	11.4375	0.168657	8.00408	11.9625	2.19822	0.464909	0.273483	100		5.4831	3.18001	16308.6	48272.6	72219.8	230183	1193.48	3859.21	85496.3	32.8659	15640.3	329.279	1306.25	88903.4	0.193275	8.81428	365.991	26.5577	157.577	14.9423	0.138384	123.624	13.6664	32.0321	4.74651	22.0267	5.76217	2.12046	6.28538	0.898049	5.42406	0.986806
KL2-G	210316	203KL2	5Jcm / 11Hz / 24um	ATHO	SUM100	49.4621	2.56737	13.3003	11.4191	0.169272	8.27145	11.832	2.26973	0.454263	0.254498	100		5.89014	3.00087	16839.2	49885.1	70385.1	231235	1110.63	3770.84	84563.5	33.1457	15404.2	318.597	1311.01	88760.3	0.161977	8.67405	382.899	28.4447	166.142	14.6963	0.122721	128.432	14.431	33.4267	4.80148	22.6612	6.06685	2.22411	6.5017	0.96804	5.58293	1.03154
KL2-G	210316	220KL2	5Jcm / 11Hz / 24um	ATHO	SUM100	48.665	2.69257	13.985	11.1651	0.167308	8.00249	12.4194	2.21165	0.449684	0.241832	100		5.89698	2.83432	16408.3	48263	74008.5	227509	1055.35	3732.83	88761.1	33.928	16155.4	305.423	1295.8	86786.6	0.18194	8.75143	404.797	30.9815	179.419	15.1487	0.144957	133.132	15.6219	34.1591	4.84703	24.7344	6.85957	2.22556	7.33203	1.00774	6.07302	1.11385
KL2-G	210317	003KL2	5Jcm / 11Hz / 24um	ATHO	SUM100	50.7963	2.55836	13.6188	10.7725	0.16627	7.57078	11.5867	2.1473	0.479195	0.303744	100		5.91975	3.7675	15930.8	45659.4	72070.9	237473	1325.54	3977.8	82810	30.1365	15350.2	296.371	1287.76	83734.9	0	9.00719	389.933	27.4795	162.201	14.7015	0.107136	126.98	14.486	34.0435	4.81183	23.101	6.21036	2.19666	6.77758	0.992807	6.05157	1.01372
KL2-G	210317	004KL2	5Jcm / 11Hz / 24um	ATHO	SUM100	51.0461	2.5025	13.4331	10.7234	0.16269	7.59616	11.6202	2.14585	0.471169	0.298807	100		5.91389	3.80046	15920.1	45812.4	71087.7	238641	1303.99	3911.18	83049.6	30.0397	15015	299.501	1260.04	83353.1	0.221981	8.73457	394.863	27.3836	162.381	14.7026	0.117563	127.087	14.6341	33.8504	4.81514	23.9616	6.26878	2.10924	6.42558	1.04078	5.87191	1.07571
KL2-G	210317	023KL2	5Jcm / 11Hz / 24um	ATHO	SUM100	50.2086	2.6995	14.1443	11.0048	0.164913	7.70183	11.2718	2.09783	0.438691	0.267714	100		5.0851	2.52677	15563.8	46449.7	74851.8	234725	1168.3	3641.57	80559.8	32.4282	16197	318.267	1277.25	85540.3	0.246695	8.45192	371.34	26.8647	158.666	14.8235	0.121031	128.682	13.9649	34.1373	4.83356	23.1514	6.08912	2.2058	6.4086	0.949858	5.46408	1.10487
KL2-G	210317	043KL2	5Jcm / 11Hz / 24um	ATHO	SUM100	49.0219	2.66688	13.9441	11.2837	0.173052	7.90776	12.0185	2.24761	0.460096	0.276528	100		5.81321	2.90987	16675	47691.7	73792	229177	1206.77	3819.26	85895.9	32.2036	16001.3	327.629	1340.29	87708.2	0.29361	8.78484	388.214	27.7943	162.869	15.1497	0.292886	129.196	14.5189	33.9785	5.07329	23.9008	6.00881	2.1524	6.56986	1.01054	5.609	1.11162
KL2-G	210317	063KL2	5Jcm / 11Hz / 24um	ATHO	SUM100	50.0705	2.54794	13.9999	11.2509	0.163957	7.5764	11.5337	2.12338	0.453063	0.280204	100		5.92538	2.98549	15753.3	45693.2	74087.7	234080	1222.81	3760.87	82431.3	32.8698	15287.6	319.929	1269.85	87453.3	0.32261	8.89303	378.176	28.2705	164.484	15.2376	0.151102	128.067	14.3557	32.6479	4.80887	22.7094	5.84262	2.16328	6.26889	0.932285	5.58696	1.05265
KL2-G	210317	083KL2	5Jcm / 11Hz / 24um	ATHO	SUM100	49.7782	2.53505	13.9822	11.481	0.173451	7.72946	11.3448	2.23339	0.467927	0.274558	100		5.72634	2.85894	16569.5	46616.4	73993.7	232713	1198.17	3884.26	81081.6	33.083	15210.3	323.329	1343.38	89241.5	0.124852	8.87771	380.131	28.482	167.714	15.0319	0.113809	127.598	14.7081	32.7102	4.83706	23.2827	5.98157	1.97372	7.14482	1.00971	5.75582	1.03704
KL2-G	210317	103KL2	5Jcm / 11Hz / 24um	ATHO	SUM100	49.1667	2.67022	13.834	11.4048	0.170033	7.80563	11.9941	2.22156	0.460469	0.272439	100		5.7125	2.85429	16481.7	47075.7	73209.6	229854	1188.92	3822.36	85722.1	33.2145	16021.3	319.09	1316.9	88649.8	0.364695	8.90165	383.522	27.653	166.163	15.5117	0.132918	126.697	14.5866	33.1088	4.69777	23.0639	6.23079	2.08738	6.78484	0.990457	5.48284	1.03698
KL2-G	210317	123KL2	5Jcm / 11Hz / 24um	ATHO	SUM100	49.7537	2.57226	14.2602	10.8178	0.167197	7.54359	11.9278	2.19977	0.467688	0.289958	100		5.41354	2.99182	16320.1	45495.4	75465.2	232598	1265.37	3882.28	85247.9	35.9681	15433.6	313.143	1294.94	84087	0.212842	8.63103	380.244	30.227	174.129	15.355	0.117604	130.157	15.1633	33.3271	4.87199	23.7746	6.34001	2.21672	7.3192	1.07383	6.04158	1.17894
KL2-G	210317	143KL2	5Jcm / 11Hz / 24um	ATHO	SUM100	49.4404	2.61522	13.895	11.4968	0.173353	7.97904	11.4496	2.22752	0.457238	0.265818	100		5.68351	2.15471	16526	48121.6	73532.5	231134	1160.03	3795.53	81830.1	31.7259	15691.3	328.188	1342.62	89364.6	0.319715	8.65346	380.037	26.4211	158.065	14.9644	0.118552	128.904	14.4177	34.072	4.78526	22.9967	6.17029	2.01907	6.34019	0.939607	5.15576	0.990191
KL2-G	210317	160KL2	5Jcm / 11Hz / 24um	ATHO	SUM100	49.2881	2.58609	13.7973	11.6355	0.170714	7.90961	11.5466	2.3015	0.478737	0.285788	100		6.08675	3.20365	17074.8	47702.8	73015.5	230422	1247.18	3974	82523.8	32.6198	15516.6	324.653	1322.18	90442.5	0.21183	8.88556	374.422	27.8227	162.993	14.7019	0.112636	126.885	14.2552	33.6731	4.85665	23.7059	6.04667	2.01667	6.87897	0.995665	5.56708	1.09595
KL2-G	210318	003KL2	5Jcm / 11Hz / 24um	ATHO	SUM100	49.7472	2.54154	14.0816	11.1675	0.167534	7.73461	11.6496	2.20669	0.440665	0.263046	100		5.63231	2.33266	16371.4	46647.4	74519.9	232568	1147.93	3657.96	83260	28.0234	15249.2	325.036	1297.55	86804.9	0.256455	8.74345	393.006	28.8251	167.687	15.4714	0.14643	134.682	15.0387	34.6591	5.20244	24.5064	6.21222	2.22071	6.71361	1.00312	5.79424	1.11353
KL2-G	210318	004KL2	5Jcm / 11Hz / 24um	ATHO	SUM100	49.5324	2.53409	14.2383	10.7381	0.163609	7.8557	12.0627	2.17348	0.437674	0.263981	100		5.65865	2.69037	16125.1	47377.7	75348.9	231564	1152.01	3633.14	86212.1	28.7838	15204.5	324.012	1267.15	83467	-0.0530612	8.53858	397.025	28.272	168.193	15.2709	0.15698	135.81	15.1172	35.4812	5.05207	23.5056	6.61252	2.13058	7.05748	0.976072	5.87765	1.09596
KL2-G	210318	023KL2	5Jcm / 11Hz / 24um	ATHO	SUM100	49.6307	2.47191	13.9975	11.0377	0.167182	7.95873	11.7919	2.22301	0.45026	0.271071	100		5.45863	2.85179	16492.5	47999.1	74074.8	232024	1182.96	3737.61	84276.8	29.8887	14831.4	336.117	1294.83	85796	0.342188	9.06287	381.289	27.4574	169.998	14.9208	0.129215	129.164	14.7685	33.0125	4.82149	23.0267	5.95968	2.21715	6.73507	0.99091	5.49499	1.10778
KL2-G	210318	043KL2	5Jcm / 11Hz / 24um	ATHO	SUM100	49.3677	2.49099	13.9508	11.3247	0.170431	8.0132	11.7072	2.21962	0.469234	0.286079	100		5.65716	3.08966	16467.3	48327.6	73827.4	230794	1248.45	3895.11	83671.7	27.5121	14946	336.783	1319.99	88027.1	0.205531	8.72728	381.046	27.709	165.326	15.2946	0.130925	128.84	14.6569	33.3215	4.70299	23.3573	5.85907	2.10185	6.70688	1.0066	5.42496	1.09716
KL2-G	210318	063KL2	5Jcm / 11Hz / 24um	ATHO	SUM100	50.4353	2.46	13.4806	11.4078	0.170522	7.80328	11.2241	2.25701	0.474566	0.286796	100		6.01013	2.62771	16744.8	47061.6	71339.6	235785	1251.58	3939.37	80218.8	26.176	14760	341.726	1320.69	88672.7	0.196972	8.94493	363.567	25.9322	152.135	15.0637	0.122678	124.229	13.4378	32.754	4.59822	21.6759	5.78742	1.99803	5.82566	0.903595	5.16816	1.00015
KL2-G	210318	083KL2	5Jcm / 11Hz / 24um	ATHO	SUM100	50.4658	2.44377	13.3388	11.6063	0.169598	7.72803	11.2498	2.2549	0.462534	0.280454	100		5.39354	3.06645	16729.1	46607.8	70589.1	235928	1223.9	3839.49	80402.2	26.9362	14662.6	319.723	1313.54	90215.5	0.254984	8.6844	365.956	25.9733	159.966	15.2097	0.116196	125.227	14.0971	32.3718	4.8833	22.9196	5.83765	2.06756	6.47805	0.92897	5.43204	1.0514
KL2-G	210318	103KL2	5Jcm / 11Hz / 24um	ATHO	SUM100	49.4153	2.51665	13.8493	11.2034	0.169151	7.85279	12.1042	2.17203	0.4548	0.262525	100		5.54131	2.53183	16114.3	47360.2	73290.3	231016	1145.66	3775.3	86508.4	28.8666	15099.9	321.537	1310.08	87083.9	0.179791	8.63403	393.611	28.216	169.599	15.5373	0.149133	129.972	14.8694	33.3327	4.89426	23.1519	6.01361	2.163	6.76892	0.922743	5.64718	1.11994
KL2-G	210318	123KL2	5Jcm / 11Hz / 24um	ATHO	SUM100	50.0922	2.4893	13.3922	11.3674	0.174302	7.96697	11.4142	2.30074	0.501985	0.300654	100		5.69528	2.71409	17069.2	48048.8	70871.3	234181	1312.06	4166.97	81577.5	27.9881	14935.8	345.509	1349.97	88359	0.287727	9.34484	387.709	27.9016	167.559	15.4663	0.136728	129.746	13.9587	33.9031	4.88668	22.4996	5.70735	2.13563	6.52128	1.00613	5.49664	1.08022
KL2-G	210318	143KL2	5Jcm / 11Hz / 24um	ATHO	SUM100	49.9166	2.5078	13.6294	11.5241	0.170216	7.90535	11.2961	2.31642	0.454466	0.279532	100		5.93345	2.68138	17185.5	47677.2	72126.9	233360	1219.88	3772.52	80733.5	27.5468	15046.8	328.412	1318.32	89576.9	0.193527	8.80245	377.492	27.1446	163.773	15.3515	0.135806	128.471	14.3361	34.6646	4.76935	23.6254	6.12886	2.22439	6.62725	0.978917	5.56627	1.13134
KL2-G	210318	163KL2	5Jcm / 11Hz / 24um	ATHO	SUM100	50.3144	2.44221	13.4934	11.0661	0.16886	7.86397	11.6081	2.31634	0.470891	0.255695	100		5.99526	2.85562	17184.9	47427.6	71407.2	235220	1115.85	3908.86	82963	26.6332	14653.3	322.965	1307.82	86016.7	0.175552	9.03512	365.113	27.0475	163.789	15.0702	0.114686	125.929	13.9079	33.436	4.72427	22.8452	5.73885	2.13292	6.73959	0.964431	5.48779	1.11194
KL2-G	210318	183KL2	5Jcm / 11Hz / 24um	ATHO	SUM100	50.3796	2.43839	13.5292	11.4224	0.172933	7.84404	11.2142	2.27056	0.452923	0.275841	100		5.59806	3.03388	16845.3	47307.4	71596.3	235525	1203.77	3759.72	80147.7	27.9129	14630.3	340.022	1339.36	88786.1	0.355558	9.29782	382.508	28.1717	166.677	15.2062	0.136744	130.742	14.5309	34.1766	4.66483	24.1699	5.6011	2.07738	6.61575	1.04014	5.5657	1.07134
KL2-G	210318	203KL2	5Jcm / 11Hz / 24um	ATHO	SUM100	50.3741	2.51776	13.3137	11.3947	0.170606	7.85957	11.308	2.30783	0.475657	0.278065	100		5.75877	2.84942	17121.8	47401.1	70456	235499	1213.47	3948.43	80818.2	26.6012	15106.5	331.978	1321.35	88571.3	0.246242	9.03167	375.212	27.2702	164.542	15.4819	0.12883	130.804	14.4056	33.7434	4.64128	22.9832	6.17305	2.06945	6.11953	0.959112	5.5231	1.03204
KL2-G	210318	220KL2	5Jcm / 11Hz / 24um	ATHO	SUM100	50.6338	2.39954	13.2217	11.4163	0.171364	7.99555	11.1445	2.27639	0.47158	0.269365	100		5.8642	2.81004	16888.5	48221.2	69969.1	236713	1175.51	3914.58	79649.5	27.8083	14397.3	328.158	1327.21	88739	0.231506	8.80321	368.923	26.8738	158.246	15.218	0.119733	126.051	13.9876	33.288	4.68065	22.7927	5.68219	1.96384	6.40762	0.941593	5.54178	1.05332
KL2-G	210705	003KL2	5Jcm / 11Hz / 24um	ATHO	SUM100	50.1663	2.60131	13.3891	11.7084	0.172995	7.95119	11.0118	2.23255	0.478079	0.288197	100		5.94409	2.65475	16563.3	47953.6	70855.3	234527	1257.69	3968.53	78701.4	32.5805	15607.9	342.3	1339.85	91009.8	0.391238	8.72026	358.637	24.7444	149.656	15.1488	0.106875	124.528	13.0848	31.8481	4.47332	21.4281	5.14788	2.06181	5.86011	0.895017	5.21067	0.922255
KL2-G	210705	004KL2	5Jcm / 11Hz / 24um	ATHO	SUM100	50.2247	2.58003	13.1841	11.8807	0.169432	7.94703	10.9526	2.29248	0.477932	0.290896	100		6.73839	3.06755	17007.9	47928.5	69770.4	234801	1269.47	3967.32	78278.4	31.1655	15480.2	338.531	1312.25	92348.9	0.40109	8.96004	352.768	24.4887	146.43	15.5111	0.100681	121.05	12.8637	32.3362	4.44982	20.5978	5.33304	2.08093	6.01745	0.867775	4.73215	0.939682
KL2-G	210705	063KL2	5Jcm / 11Hz / 24um	ATHO	SUM100	50.1017	2.63871	13.3927	11.6137	0.171151	7.84264	11.2606	2.23733	0.457907	0.28344	100		5.89929	3.36734	16598.8	47298.9	70874.3	234226	1236.93	3801.08	80479.8	32.3745	15832.3	366.064	1325.56	90273.5	0.265229	8.75875	366.562	24.6385	151.15	15.2925	0.169584	125.094	13.1686	32.7502	4.46772	21.5835	5.70752	2.0922	6.31707	0.856316	4.84887	0.96783
KL2-G	210705	083KL2	5Jcm / 11Hz / 24um	ATHO	SUM100	50.4442	2.61678	13.3162	11.598	0.169791	7.77011	11.1057	2.23588	0.462585	0.280717	100		6.19908	2.90849	16588	46861.5	70469.2	235827	1225.05	3839.92	79372.5	31.9174	15700.7	346.632	1315.03	90151.6	0.193079	8.84712	360.338	25.1281	150.683	15.305	0.166239	122.838	13.541	32.2048	4.61639	22.0028	5.74811	2.09146	5.97606	0.892138	4.99264	0.919438
KL2-G	Average					50.2794	2.55448	13.5947	11.1844	0.168423	7.76148	11.4862	2.22487	0.46293	0.283158	100		5.76149	2.84279	16506.3	46809.5	71943.2	235056	1235.7	3842.78	82091.6	30.995	15326.9	330.795	1304.44	86936.2	0.239664	8.84761	376.3	27.2345	162.385	15.2174	0.132575	127.506	14.1991	33.1281	4.74852	22.859	5.95372	2.10723	6.53521	0.95676	5.51546	1.05497
KL2-G	2 SD					1.88538	0.138784	0.810103	0.685936	0.00732797	0.692674	0.845058	0.126119	0.0247706	0.0375124	3.46857e-14		0.58127	0.663294	935.676	4177.52	4287.06	8814.15	163.704	205.621	6039.63	4.60721	832.706	28.4742	56.7552	5331.78	0.240628	0.380136	26.2401	3.08157	16.7461	0.763243	0.0569917	8.30352	1.49453	2.05144	0.396795	1.9486	0.66962	0.199281	0.816185	0.112257	0.669753	0.144196
KL2-G	2 RSD %					0.037498	0.0543298	0.0595895	0.0613297	0.0435092	0.0892451	0.0735719	0.056686	0.0535084	0.132479	3.46857e-16		0.100889	0.233325	0.056686	0.0892451	0.0595895	0.037498	0.132479	0.0535084	0.0735719	0.148644	0.0543298	0.0860782	0.0435092	0.0613297	1.00403	0.0429648	0.069732	0.113149	0.103125	0.0501559	0.429884	0.0651227	0.105255	0.0619245	0.0835617	0.0852443	0.112471	0.0945697	0.12489	0.11733	0.121432	0.136682
KL2-G	GEOREM					50.3	2.56	13.3	10.7	0.165	7.34	10.9	2.35	0.48	0.232	98.327		5.1	2.73	17437	44265.8	70410.2	235135	1012.41	3984	77902.3	31.8	15360	309	1277.85	83172.6	0.17	8.7	356	25.4	152	15	0.115	123	13.1	32.4	4.6	21.6	5.54	1.92	5.92	0.89	5.22	0.961
STHS60/8-G	210120	044STHS	5Jcm / 10Hz / 24um	ATHO	SUM100	65.8898	0.63985	16.8348	4.00172	0.0671922	1.93277	4.91316	4.38843	1.16536	0.166942	100		19.281	12.6552	32557.8	11656.6	89089.8	308035	728.533	9673.65	35114.3	8.87594	3839.1	84.6069	520.404	31105.3	2.91167	27.8543	443.812	10.3459	108.78	6.23729	1.43558	290.013	11.2746	24.9812	2.78613	11.745	2.72683	0.994459	2.46114	0.35876	1.82559	0.345424
STHS60/8-G	210120	045STHS	5Jcm / 10Hz / 24um	ATHO	SUM100	65.7134	0.683028	16.5913	4.21921	0.0711873	1.96857	4.96077	4.43823	1.19211	0.162266	100		20.037	12.6708	32927.3	11872.4	87800.9	307210	708.127	9895.67	35454.6	8.95368	4098.17	84.9339	551.346	32795.9	2.59677	28.1845	449.807	10.6918	106.353	6.58906	1.32592	296.272	10.9906	23.8313	2.8982	12.6475	2.75342	0.844752	2.33418	0.336906	2.10424	0.355176
STHS60/8-G	210120	087STHS	5Jcm / 10Hz / 24um	ATHO	SUM100	64.5985	0.681136	17.0345	4.13685	0.0758414	2.11359	5.18769	4.66479	1.31772	0.189359	100		20.9258	14.1503	34608.1	12747	90146.6	301998	826.365	10938.4	37076.4	9.328	4086.82	90.3437	587.391	32155.7	4.23112	29.6671	459.996	11.134	113.391	6.7916	1.54621	295.985	11.2084	24.7973	2.89498	12.3651	2.76312	0.953205	2.33376	0.325035	2.0687	0.365718
STHS60/8-G	210316	044STHS	5Jcm / 11Hz / 24um	ATHO	SUM100	64.5292	0.661637	17.3406	4.31956	0.0730076	2.0669	5.04861	4.53114	1.22712	0.202195	100		20.5625	12.8515	33616.6	12465.5	91766.5	301674	882.379	10186.4	36082.4	9.94878	3969.82	88.2017	565.444	33575.9	3.27763	30.4736	463.391	10.7151	109.682	6.58722	1.48624	277.192	10.7984	24.2372	2.83844	11.782	2.55365	0.902511	2.30755	0.33058	1.95473	0.363182
STHS60/8-G	210316	045STHS	5Jcm / 11Hz / 24um	ATHO	SUM100	64.8292	0.649481	17.3503	4.20582	0.0740439	2.04222	4.93203	4.48024	1.24195	0.194726	100		20.1121	13.401	33238.9	12316.6	91817.5	303077	849.784	10309.4	35249.2	9.63353	3896.89	87.0948	573.47	32691.8	3.01134	29.1246	449.449	10.3945	107.915	6.29826	1.35755	282.913	10.7682	24.3286	2.80134	11.6986	2.55451	0.919996	2.49421	0.341994	1.9847	0.363464
STHS60/8-G	210316	124STHS	5Jcm / 11Hz / 24um	ATHO	SUM100	64.6828	0.655504	17.1084	4.48207	0.077011	2.08338	5.08975	4.39107	1.24557	0.184467	100		21.8825	12.4616	32577.4	12564.8	90537.5	302392	805.014	10339.5	36376.5	9.02681	3933.03	86.664	596.45	34839.1	2.83331	30.5046	457.118	10.4777	111.278	6.65119	1.52784	286.423	11.4015	24.5275	2.90962	11.6933	2.63662	0.879134	2.63867	0.335923	2.09785	0.397293
STHS60/8-G	210316	125STHS	5Jcm / 11Hz / 24um	ATHO	SUM100	64.7668	0.675258	16.9157	4.49652	0.0767731	2.09892	4.95946	4.58563	1.23535	0.189531	100		20.8303	12.4026	34020.8	12658.6	89517.9	302785	827.112	10254.7	35445.3	9.64242	4051.55	87.9271	594.607	34951.5	3.13378	30.9228	477.774	11.1168	112.985	6.78312	1.52883	288.048	11.6598	24.8239	2.93616	11.641	2.72007	0.962821	2.42075	0.342246	2.04335	0.412139
STHS60/8-G	210317	044STHS	5Jcm / 11Hz / 24um	ATHO	SUM100	63.2073	0.713725	18.1266	4.47474	0.0789672	2.06539	5.33201	4.55266	1.24167	0.206916	100		21.7942	12.5034	33776.2	12456.3	95926.1	295494	902.981	10307.1	38107.9	9.70497	4282.35	89.5359	611.601	34782.1	3.09401	30.2489	484.267	10.8768	110.664	6.99334	1.46201	302.211	12.0503	26.313	3.18156	12.9455	2.84253	0.977107	2.6325	0.362443	1.88927	0.405541
STHS60/8-G	210317	045STHS	5Jcm / 11Hz / 24um	ATHO	SUM100	64.247	0.690228	17.3162	4.49818	0.0782763	2.04864	5.19661	4.49357	1.23489	0.196349	100		20.5321	12.7612	33337.8	12355.3	91637.4	300355	856.867	10250.8	37140.1	9.47101	4141.37	89.6518	606.25	34964.4	3.03844	29.8577	482.548	10.7867	112.987	6.71689	1.42226	303.282	11.808	25.8305	3.06326	12.6773	2.82482	0.963545	2.44746	0.363917	2.10205	0.375549
STHS60/8-G	210317	144STHS	5Jcm / 11Hz / 24um	ATHO	SUM100	63.3517	0.710568	17.7623	4.50096	0.0755376	2.12806	5.52454	4.49726	1.25582	0.193262	100		21.1189	12.148	33365.2	12834.3	93998	296169	843.395	10424.6	39483.9	9.02931	4263.41	89.065	585.038	34985.9	3.65892	30.0175	500.891	10.8017	114.468	6.96581	1.50759	305.037	12.1635	26.5448	3.35471	13.9445	2.86011	1.03525	2.62281	0.361925	2.04344	0.429066
STHS60/8-G	210317	145STHS	5Jcm / 11Hz / 24um	ATHO	SUM100	63.3999	0.69355	17.8437	4.55531	0.0749387	2.0672	5.43294	4.50021	1.25062	0.181553	100		18.6501	13.8843	33387.1	12467.3	94429	296395	792.297	10381.4	38829.2	10.02	4161.3	88.48	580.4	35408.4	3.10921	29.8302	489.004	11.0027	113.777	6.91803	1.43057	304.545	12.1803	25.8559	3.19212	13.0198	2.75295	0.88077	2.36496	0.382813	2.1161	0.395387
STHS60/8-G	210317	158STHS	5Jcm / 11Hz / 24um	ATHO	SUM100	63.872	0.676553	17.4168	4.58709	0.0752571	2.05228	5.19046	4.59835	1.33637	0.194815	100		20.9026	12.1889	34115.2	12377.3	92169.9	298602	850.172	11093.2	37096.2	9.86981	4059.32	87.2821	582.866	35655.5	3.53467	30.7023	474.482	10.8989	115.15	7.10412	1.60032	300.528	11.7768	25.535	3.11648	12.3012	2.62448	0.950733	2.5241	0.349237	2.1493	0.39487
STHS60/8-G	210317	159STHS	5Jcm / 11Hz / 24um	ATHO	SUM100	63.5657	0.691955	17.6715	4.48264	0.0751705	2.08896	5.31961	4.61216	1.29684	0.195437	100		21.1743	12.2816	34217.6	12598.5	93517.5	297170	852.888	10765	38019.3	10.2721	4151.73	88.5639	582.196	34843.5	3.71125	30.71	484.207	11.44	116.839	7.08127	1.52809	298.711	11.7021	25.3361	3.03546	11.8707	3.00111	0.922447	2.69315	0.358229	1.991	0.399581
STHS60/8-G	210318	044STHS	5Jcm / 11Hz / 24um	ATHO	SUM100	63.7477	0.676489	17.605	4.65531	0.0742078	2.09089	5.27679	4.41029	1.26192	0.201386	100		20.56	10.9833	32719.9	12610.1	93165.7	298021	878.848	10475.2	37713.3	7.82331	4058.93	91.5149	574.74	36185.8	3.33241	29.934	481.407	11.2005	117.362	6.79228	1.48193	299.621	11.7735	25.241	3.06159	11.902	2.79286	0.945697	2.68678	0.355299	2.2094	0.440927
STHS60/8-G	210318	045STHS	5Jcm / 11Hz / 24um	ATHO	SUM100	64.1741	0.681053	17.3053	4.34758	0.0752323	2.08437	5.32833	4.49761	1.30394	0.20252	100		20.4085	11.8204	33367.8	12570.8	91579.4	300014	883.797	10824	38081.6	8.05042	4086.32	90.159	582.674	33793.8	3.69272	30.251	479.246	11.1805	113.646	6.57651	1.6142	297.771	11.5551	24.1873	2.92093	12.6186	2.34043	0.943059	2.48965	0.361763	2.14596	0.425873
STHS60/8-G	210318	084STHS	5Jcm / 11Hz / 24um	ATHO	SUM100	63.8118	0.678101	17.5952	4.55479	0.0755719	2.03805	5.20888	4.57405	1.27401	0.189567	100		19.8953	14.0287	33934.9	12291.5	93113.6	298320	827.27	10575.5	37227.8	8.18694	4068.6	88.5987	585.304	35404.4	3.5825	30.6807	477.781	11.2204	120.18	7.03317	1.54533	300.01	11.9279	25.1234	3.10066	12.7248	2.76407	0.963032	2.33789	0.364445	2.16693	0.426099
STHS60/8-G	210318	085STHS	5Jcm / 11Hz / 24um	ATHO	SUM100	64.1728	0.678608	17.2906	4.51923	0.0764408	2.06353	5.14954	4.56192	1.2963	0.191052	100		19.689	12.7154	33844.9	12445.2	91501.7	300008	833.752	10760.6	36803.8	8.27282	4071.65	88.7592	592.034	35127.9	3.5311	30.0684	484.025	11.1563	117.071	6.89211	1.54376	299.633	12.0615	24.7045	3.04874	12.4275	2.70058	0.942508	2.53095	0.337324	2.06132	0.411838
STHS60/8-G	210318	144STHS	5Jcm / 11Hz / 24um	ATHO	SUM100	63.9524	0.700212	17.4242	4.50533	0.0776116	2.16832	5.19517	4.5156	1.27418	0.186963	100		20.367	12.7122	33501.2	13077.1	92209	298977	815.905	10576.9	37129.9	8.35	4201.27	91.3083	601.102	35019.9	3.18219	30.442	493.303	11.2767	119.047	7.05433	1.51742	310.79	12.1748	27.0452	3.15929	13.3964	2.86692	1.0636	2.66982	0.371287	2.23491	0.428116
STHS60/8-G	210318	145STHS	5Jcm / 11Hz / 24um	ATHO	SUM100	64.6121	0.668768	17.3058	4.3859	0.0742449	2.04462	5.01882	4.47101	1.23493	0.183836	100		20.0363	12.7943	33170.4	12331.1	91582.1	302062	802.259	10251.1	35869.5	8.19207	4012.61	87.1583	575.027	34091.6	3.20653	29.085	475.888	11.241	115.669	6.55697	1.52721	298.054	11.7951	25.7142	3.14943	12.6093	2.5088	0.978946	2.67855	0.373438	2.15415	0.412613
STHS60/8-G	210318	188STHS	5Jcm / 11Hz / 24um	ATHO	SUM100	64.1753	0.68076	17.2991	4.46835	0.0750776	2.12905	5.14168	4.57227	1.27299	0.185493	100		20.5238	12.8936	33921.7	12840.3	91546.8	300019	809.49	10567	36747.6	8.50581	4084.56	92.5672	581.476	34732.5	3.41514	31.0362	481.209	11.3588	119.775	6.90304	1.5176	302.371	11.8473	25.3349	3.06461	12.9369	2.69172	0.936869	2.7125	0.371585	2.17812	0.419167
STHS60/8-G	210318	189STHS	5Jcm / 11Hz / 24um	ATHO	SUM100	63.8064	0.6942	17.5539	4.55454	0.0770215	2.11654	5.19169	4.55533	1.26515	0.185298	100		19.858	13.5426	33796	12764.8	92895	298295	808.64	10502	37105	8.61801	4165.2	94.2205	596.532	35402.4	3.2365	31.1532	477.075	11.1642	119.229	7.13186	1.48166	303.847	11.9042	25.7962	3.04466	12.7504	2.72254	0.946991	2.63313	0.359249	2.19745	0.39736
STHS60/8-G	210318	218STHS	5Jcm / 11Hz / 24um	ATHO	SUM100	63.9233	0.677915	17.5297	4.4918	0.0773583	2.11815	5.16354	4.57352	1.25682	0.187905	100		21.7062	12.9666	33930.9	12774.6	92767.1	298841	820.018	10432.8	36903.8	8.3247	4067.49	89.9351	599.14	34914.8	3.33348	30.7601	476.988	11.3148	115.217	6.69007	1.57256	303.261	11.8089	25.3342	3.0985	12.7262	2.53281	0.964808	2.60824	0.361351	1.95194	0.373225
STHS60/8-G	210318	219STHS	5Jcm / 11Hz / 24um	ATHO	SUM100	64.756	0.667548	16.9669	4.45711	0.0757516	2.07415	4.92324	4.60702	1.2829	0.189363	100		21.0834	13.9029	34179.5	12509.2	89788.7	302734	826.381	10649.3	35186.4	8.10502	4005.29	88.7165	586.696	34645.1	3.23925	29.9005	475.736	11.1823	115.989	6.87215	1.4442	295.938	11.8581	25.1848	2.90489	12.8126	2.70886	0.869526	2.39038	0.339129	2.15468	0.395707
STHS60/8-G	210705	044STHS	5Jcm / 11Hz / 24um	ATHO	SUM100	63.3862	0.710756	17.7862	4.58433	0.0759647	2.16439	5.37059	4.48252	1.25102	0.188019	100		21.5557	12.423	33255.8	13053.4	94124.7	296330	820.516	10384.7	38383.6	10.0986	4264.53	94.6717	588.347	35634	2.76282	29.6453	495.93	11.5122	120.39	6.87639	1.53814	303.456	12.3874	25.6556	3.13541	12.9211	2.69606	1.02594	2.79297	0.392891	2.18067	0.423406
STHS60/8-G	210705	045STHS	5Jcm / 11Hz / 24um	ATHO	SUM100	63.2764	0.69432	17.6212	4.61889	0.0780145	2.14421	5.60332	4.529	1.24684	0.18781	100		21.6232	10.4694	33600.6	12931.7	93251.2	295817	819.603	10350.1	40046.9	10.2083	4165.92	95.1391	604.222	35902.6	2.82964	29.6093	496.516	11.5991	118.979	6.72599	1.57491	300.463	12.0785	25.418	3.22387	12.5159	3.00904	0.964082	2.53193	0.376279	2.15624	0.477171
STHS60/8-G	210705	084STHS	5Jcm / 11Hz / 24um	ATHO	SUM100	64.1593	0.672582	17.3791	4.40753	0.0758746	2.0727	5.28216	4.49923	1.28192	0.16957	100		21.1398	11.7684	33379.8	12500.4	91970.3	299945	740.002	10641.2	37751.6	9.70065	4035.49	93.3938	587.649	34259.8	2.80435	29.8074	484.883	11.4158	116.143	6.7755	1.58352	292.375	11.5074	24.247	2.98127	12.5246	2.68752	0.899351	2.36928	0.355192	2.05815	0.406499
STHS60/8-G	210705	085STHS	5Jcm / 11Hz / 24um	ATHO	SUM100	63.5683	0.683437	17.782	4.45166	0.0752595	2.11506	5.37701	4.52934	1.24984	0.168083	100		21.1854	11.911	33603.2	12755.9	94102.3	297182	733.516	10375	38429.5	9.95709	4100.62	92.9497	582.885	34602.8	3.01438	29.8535	484.939	11.1299	117.682	6.85697	1.62513	297.719	11.8743	24.9617	3.08221	12.7478	2.6356	0.95303	2.5197	0.355994	2.09526	0.398301
STHS60/8-G	Average					64.1547	0.681008	17.3984	4.44307	0.0754384	2.08077	5.19698	4.52268	1.25904	0.187951	100		20.6457	12.6405	33553.8	12549.1	92072.3	299923	820.219	10451.3	37142.8	9.11742	4086.05	89.6831	584.27	34536	3.23352	30.012	477.099	11.0606	114.839	6.79461	1.50839	297.647	11.7162	25.2182	3.03646	12.5165	2.71378	0.947562	2.52693	0.35649	2.08576	0.401433
STHS60/8-G	2 SD					1.37057	0.035375	0.686462	0.304916	0.00466565	0.104271	0.364724	0.136305	0.0714685	0.0219777	5.10861e-14		1.58415	1.71689	1011.24	628.861	3632.75	6407.4	95.9106	593.26	2606.69	1.56281	212.25	5.57942	36.1355	2370.11	0.722474	1.57424	29.2258	0.663263	7.7484	0.451832	0.145234	14.8417	0.832376	1.51505	0.275764	1.11329	0.289565	0.0995659	0.27875	0.0328148	0.201439	0.0585031
STHS60/8-G	2 RSD %					0.0213635	0.0519451	0.0394555	0.0686272	0.0618472	0.0501119	0.0701801	0.030138	0.0567642	0.116933	5.10861e-16		0.0767302	0.135825	0.030138	0.0501119	0.0394555	0.0213635	0.116933	0.0567642	0.0701801	0.171409	0.0519451	0.0622127	0.0618472	0.0686272	0.223432	0.0524537	0.0612573	0.0599665	0.0674719	0.0664986	0.0962837	0.0498633	0.071045	0.0600776	0.0908176	0.0889454	0.106702	0.105076	0.110312	0.0920495	0.0965784	0.145736
STHS60/8-G	GEOREM					63.7	0.703	17.8	4.37	0.076	1.97	5.28	4.44	1.29	0.164	99.793		20.7	11.8	32944.8	11880.6	94233.2	297776	715.666	10707	37736.2	11.5	4218	90.3	588.588	33968.6	2.73	30.7	482	11.4	118	6.94	1.75	298	12	26.1	3.2	13	2.78	0.953	2.59	0.371	2.22	0.42
[truncated: 9 more columns]
