# Supplementary material for: Large-magnitude (VEI ≥ 7) ‘wet’ explosive silicic eruption preserved a Lower Miocene habitat at the Ipolytarnóc Fossil Site, North Hungary
Source: Sci Rep. 2022 Jun 13;12:9743. doi: 10.1038/s41598-022-13586-3 (PMC9192734; doi:10.1038/s41598-022-13586-3)
Supplement: Supplementary file 6 — Supplementary Information 3A. [file 41598_2022_13586_MOESM6_ESM.xls]

## Sheet: PlotDat6
Source sheet	Feuil1	11.5794	0.0591535	8.2018	0.064	25.2889	0.0512035	11.8945	0.0593011	15.7826	0.0573348	15.7801	0.0567094	11.7907	0.0595186	19.3533	0.0558632	14.4035	0.0556333	16.2782	0.0560794	12.3455	0.058023	17.655	0.0547852	16.9655	0.0569882	12.7732	0.0577001	17.0057	0.0538105	12.8212	0.0574339	14.2713	0.0582065	12.8861	0.0593432	13.0412	0.058147	14.6054	0.0566314	12.1452	0.0580367	12.1881	0.058539	12.0603	0.058272	11.9957	0.0577527
Plot name	Concordia3	15.361	0.0571748	8.2018	0.064	20.9919	0.0523333	11.8885	0.0595122	15.7745	0.0575379	15.772	0.0569071	11.7844	0.0598607	19.3433	0.0560917	14.3962	0.0558361	16.2699	0.0562912	12.3391	0.0582867	17.6459	0.0549872	16.9569	0.0571989	12.7667	0.0578994	16.9967	0.0541009	12.8146	0.0576772	14.264	0.05846	12.8794	0.0596265	13.0345	0.0584156	14.5979	0.0568468	12.139	0.0582678	12.1818	0.0587801	12.0539	0.0584829	11.9893	0.0579847
Plot Type	1	15.3586	0.0565322	8.3895	0.0635275	17.9229	0.0534985	11.8705	0.0597095	15.7505	0.0577271	15.748	0.0570903	11.7657	0.0602107	19.3136	0.0563118	14.3746	0.0560271	16.2454	0.0564924	12.3202	0.0585468	17.6192	0.0551775	16.9314	0.0573982	12.7475	0.0580843	16.97	0.0543955	12.7951	0.057914	14.2422	0.0587081	12.8594	0.0599083	13.0145	0.0586814	14.5756	0.0570511	12.1205	0.0584895	12.1632	0.0590131	12.0351	0.0586793	11.9706	0.0582061
1st free col	149	11.4626	0.0600658	8.58549	0.0630597	15.6212	0.0547005	11.8414	0.0598854	15.7116	0.057895	15.7091	0.0572521	11.7354	0.0605551	19.2655	0.0565153	14.3395	0.0561989	16.2057	0.0566753	12.2896	0.0587933	17.5758	0.0553488	16.8901	0.0575782	12.7164	0.0582478	16.9267	0.0546828	12.7634	0.0581351	14.2069	0.0589413	12.8271	0.0601776	12.9821	0.0589342	14.5395	0.0572366	12.0905	0.0586933	12.133	0.0592289	12.0046	0.0588534	11.9401	0.0584086
Sigma Level	2	18.8324	0.0558771	8.79035	0.0625966	13.8312	0.0559403	11.8022	0.0600332	15.6591	0.0580353	15.6567	0.0573863	11.6946	0.0608807	19.2007	0.0566942	14.2922	0.0563448	16.1522	0.0568327	12.2483	0.0590168	17.5173	0.0554945	16.8344	0.0577321	12.6745	0.0583835	16.8685	0.0549518	12.7207	0.058332	14.1593	0.0591505	12.7836	0.0604241	12.9384	0.0591643	14.4909	0.0573959	12.0501	0.0588714	12.0923	0.0594193	11.9636	0.0589986	11.8991	0.0585843
Absolute Errs	TRUE	14.0233	0.0555276	9.0047	0.062138	12.3993	0.0572194	11.7545	0.0601472	15.5952	0.0581425	15.5928	0.0574876	11.6449	0.0611749	19.1218	0.0568418	14.2345	0.0564594	16.0869	0.0569587	12.1979	0.0592087	17.4461	0.0556091	16.7666	0.0578541	12.6235	0.0584864	16.7975	0.0551923	12.6687	0.0584973	14.1014	0.0593277	12.7305	0.0606383	12.8853	0.0593628	14.4317	0.0575231	12.0008	0.0590168	12.0427	0.059577	11.9136	0.0591094	11.8491	0.0587264
Symbol Type	1	15.8479	0.0560146	9.22919	0.0616839	11.2279	0.0585392	11.7	0.060223	15.5223	0.0582125	15.5199	0.0575522	11.5882	0.0614266	19.0317	0.0569522	14.1688	0.0565382	16.0125	0.0570485	12.1405	0.0593616	17.3649	0.0556882	16.6892	0.0579393	12.5652	0.0585523	16.7164	0.0553949	12.6094	0.0586244	14.0353	0.0594662	12.67	0.0608121	12.8246	0.0595222	14.3642	0.0576132	11.9447	0.0591241	11.9862	0.0596959	11.8565	0.0591814	11.7921	0.0588296
Inverse Plot	TRUE	12.0135	0.058194	9.46458	0.0612344	10.2518	0.059901	11.6409	0.0602578	15.4432	0.0582427	15.4409	0.0575776	11.5266	0.0616259	18.934	0.0570214	14.0975	0.0565781	15.9318	0.0570985	12.0782	0.0594696	17.2768	0.0557286	16.6053	0.0579845	12.502	0.0585788	16.6285	0.0555518	12.5451	0.0587086	13.9635	0.0595605	12.6043	0.0609386	12.7588	0.0596363	14.2909	0.0576628	11.8837	0.0591891	11.9248	0.0597715	11.7946	0.0592119	11.7302	0.0588898
Color Plot	FALSE	17.1851	0.0546837	9.71167	0.0607892	9.42596	0.0613064	11.5794	0.06025	15.361	0.0582317	15.3586	0.0575628	11.4626	0.0617653	18.8324	0.0570466	14.0233	0.0565777	15.8479	0.0571068	12.0135	0.0595286	17.1851	0.0557289	16.518	0.057988	12.4363	0.0585648	16.5371	0.0556571	12.4782	0.0587466	13.8889	0.0596072	12.536	0.0610131	12.6904	0.0597007	14.2146	0.0576699	11.8203	0.0592092	11.861	0.0598008	11.7302	0.0591997	11.6659	0.0589047
3D plot	FALSE	16.518	0.0568989	9.97135	0.0603485	8.71821	0.0627568	11.518	0.0602002	15.2787	0.0581802	15.2764	0.0575084	11.3986	0.0618394	18.7308	0.0570268	13.9491	0.0565369	15.7639	0.0570732	11.9487	0.0595363	17.0934	0.055689	16.4307	0.0579497	12.3705	0.058511	16.4457	0.0557067	12.4112	0.0587369	13.8143	0.0596043	12.4678	0.0610328	12.6219	0.059713	14.1384	0.0576343	11.7569	0.0591838	11.7972	0.0597827	11.6658	0.0591453	11.6015	0.0588738
Linear	FALSE	12.4363	0.0575263	10.2446	0.0599121	IsoLine	IsoLine	11.4589	0.0601101	15.1996	0.0580901	15.1973	0.0574165	11.3371	0.0618453	18.6331	0.0569628	13.8778	0.0564573	15.6832	0.0569989	11.8864	0.0594925	17.0053	0.0556105	16.3468	0.057871	12.3073	0.0584193	16.3578	0.0556987	12.3469	0.05868	13.7425	0.059552	12.4021	0.0609967	12.5561	0.0596727	14.0651	0.0575574	11.696	0.0591138	11.7358	0.0597179	11.6039	0.0590509	11.5397	0.0587982
Data Range	F7:I242	16.5371	0.0542074	10.5326	0.0594799			11.4044	0.0599833	15.1267	0.0579647	15.1245	0.0572906	11.2804	0.0617828	18.543	0.0568571	13.812	0.056342	15.6088	0.0568867	11.829	0.0593987	16.924	0.0554963	16.2694	0.0577549	12.2491	0.0582932	16.2768	0.0556333	12.2876	0.058578	13.6764	0.0594523	12.3416	0.0609064	12.4954	0.0595812	13.9976	0.0574421	11.6398	0.0590018	11.6792	0.0596089	11.5468	0.0589199	11.4827	0.0586809
Filled Symbols	TRUE	12.4782	0.0575065	10.8364	0.059052			11.3566	0.0598245	15.0628	0.057809	15.0606	0.0571356	11.2307	0.0616544	18.4641	0.0567138	13.7544	0.0561954	15.5436	0.0567411	11.7786	0.0592586	16.8528	0.0553509	16.2016	0.0576059	12.198	0.0581377	16.2058	0.0555132	12.2356	0.0584348	13.6184	0.0593091	12.2885	0.0607652	12.4423	0.0594422	13.9384	0.0572929	11.5906	0.0588523	11.6297	0.0594599	11.4968	0.0587575	11.4327	0.0585264
ConcAge	FALSE	13.8889	0.0583186	11.1575	0.0586284			11.3175	0.05964	15.0104	0.0576289	15.0082	0.0569574	11.1899	0.0614649	18.3993	0.0565383	13.7071	0.0560232	15.4901	0.0565675	11.7373	0.0590776	16.7944	0.0551799	16.146	0.0574298	12.1561	0.0579588	16.1475	0.0553429	12.193	0.0582559	13.5709	0.0591278	12.245	0.0605787	12.3986	0.059261	13.8898	0.0571154	11.5502	0.0586709	11.589	0.0592767	11.4558	0.0585698	11.3917	0.0583405
ConcSwap	TRUE	12.536	0.0595844	11.4974	0.0582088			11.2883	0.0594368	14.9715	0.0574314	14.9692	0.0567628	11.1596	0.0612216	18.3512	0.0563374	13.672	0.0558319	15.4503	0.0563727	11.7067	0.0588627	16.751	0.0549898	16.1046	0.0572333	12.125	0.0577631	16.1042	0.0551289	12.1613	0.0580482	13.5355	0.0589153	12.2126	0.060354	12.3662	0.0590446	13.8537	0.0569166	11.5202	0.0584646	11.5588	0.0590661	11.4253	0.0583642	11.3612	0.0581305
1st Symbol-row	1	12.6904	0.0583436	11.8577	0.0577934			11.2704	0.0592227	14.9475	0.057224	14.9452	0.0565594	11.1409	0.0609339	18.3215	0.0561188	13.6503	0.0556289	15.4258	0.0561641	11.6878	0.058622	16.7242	0.054788	16.0791	0.0570239	12.1058	0.0575584	16.0775	0.0548796	12.1417	0.0578197	13.5138	0.05868	12.1927	0.0600997	12.3463	0.0588012	13.8314	0.0567039	11.5017	0.0582413	11.5401	0.0588365	11.4065	0.0581485	11.3424	0.0579044
		14.2146	0.0565586	12.2403	0.057382			11.2644	0.059006	14.9394	0.0570147	14.9371	0.0563549	11.1346	0.0606129	18.3115	0.0558909	13.643	0.055422	15.4175	0.0559498	11.6814	0.058365	16.7152	0.0545821	16.0705	0.0568097	12.0993	0.0573525	16.0685	0.0546044	12.1352	0.0575792	13.5064	0.0584308	12.186	0.0598256	12.3395	0.0585402	13.8239	0.0564857	11.4954	0.0580097	11.5339	0.0585965	11.4001	0.0579309	11.3361	0.0576708
		11.8203	0.0580232	12.6474	0.0569747			11.2704	0.0587949	14.9475	0.0568116	14.9452	0.0561572	11.1409	0.0602708	18.3215	0.0556625	13.6503	0.0552192	15.4258	0.055738	11.6878	0.0581013	16.7242	0.0543802	16.0791	0.056599	12.1058	0.0571532	16.0775	0.0543139	12.1417	0.0573358	13.5138	0.0581772	12.1927	0.0595422	12.3463	0.0582716	13.8314	0.0562703	11.5017	0.0577786	11.5401	0.0583553	11.4065	0.0577199	11.3424	0.0574389
		11.861	0.0585677	13.0815	0.0565713			11.2883	0.0585976	14.9715	0.0566224	14.9692	0.055974	11.1596	0.0599208	18.3512	0.0554423	13.672	0.0550282	15.4503	0.0555368	11.7067	0.0578412	16.751	0.0541899	16.1046	0.0563997	12.125	0.0569683	16.1042	0.0540194	12.1613	0.0570991	13.5355	0.0579291	12.2126	0.0592605	12.3662	0.0580058	13.8537	0.056066	11.5202	0.0575569	11.5588	0.0581224	11.4253	0.0575236	11.3612	0.0572175
		11.7302	0.0581014	13.5452	0.0561719			11.3175	0.0584217	15.0104	0.0564545	15.0082	0.0558122	11.1899	0.0595764	18.3993	0.0552389	13.7071	0.0548564	15.4901	0.055354	11.7373	0.0575946	16.7944	0.0540185	16.146	0.0562197	12.1561	0.0568048	16.1475	0.0537321	12.193	0.056878	13.5709	0.057696	12.245	0.0589912	12.3986	0.0577531	13.8898	0.0558806	11.5502	0.0573531	11.589	0.0579066	11.4558	0.0573495	11.3917	0.057015
		11.6659	0.0577118	14.0418	0.0557764			11.3566	0.0582739	15.0628	0.0563142	15.0606	0.0556781	11.2307	0.0592508	18.4641	0.0550599	13.7544	0.0547104	15.5436	0.0551965	11.7786	0.0573711	16.8528	0.0538728	16.2016	0.0560657	12.198	0.056669	16.2058	0.053463	12.2356	0.056681	13.6184	0.0574868	12.2885	0.0587447	12.4423	0.057523	13.9384	0.0557212	11.5906	0.057175	11.6297	0.0577161	11.4968	0.0572043	11.4327	0.0568393
		11.4364	0.0588708	14.5748	0.0553847			11.4044	0.0581599	15.1267	0.056207	15.1245	0.0555767	11.2804	0.0589566	18.543	0.0549124	13.812	0.0545958	15.6088	0.0550705	11.829	0.0571792	16.924	0.0537582	16.2694	0.0559438	12.2491	0.0565662	16.2768	0.0532226	12.2876	0.0565158	13.6764	0.0573095	12.3416	0.0585304	12.4954	0.0573244	13.9976	0.055594	11.6398	0.0570295	11.6792	0.0575584	11.5468	0.0570935	11.4827	0.0566972
		11.325	0.0592897	15.1484	0.0549968			11.4589	0.058084	15.1996	0.056137	15.1973	0.0555121	11.3371	0.0587049	18.6331	0.0548019	13.8778	0.0545171	15.6832	0.0549808	11.8864	0.0570264	17.0053	0.0536792	16.3468	0.0558586	12.3073	0.0565003	16.3578	0.05302	12.3469	0.0563886	13.7425	0.0571711	12.4021	0.0583567	12.5561	0.057165	14.0651	0.0555039	11.696	0.0569223	11.7358	0.0574395	11.6039	0.0570215	11.5397	0.056594
		11.6279	0.0588994	15.7675	0.0546127			11.518	0.0580493	15.2787	0.0561069	15.2764	0.0554867	11.3986	0.0585056	18.7308	0.0547328	13.9491	0.0544771	15.7639	0.0549308	11.9487	0.0569183	17.0934	0.0536387	16.4307	0.0558134	12.3705	0.0564738	16.4457	0.052863	12.4112	0.0563044	13.8143	0.0570767	12.4677	0.0582301	12.6219	0.0570509	14.1384	0.0554544	11.7569	0.0568573	11.7972	0.057364	11.6658	0.056991	11.6016	0.0565338
		15.6642	0.0574523	16.4376	0.0542323			11.5794	0.0580571	15.361	0.0561178	15.3586	0.0555015	11.4626	0.0583662	18.8324	0.0547076	14.0233	0.0544775	15.8479	0.0549225	12.0135	0.0568593	17.1851	0.0536385	16.518	0.0558099	12.4363	0.0564878	16.5371	0.0527577	12.4782	0.0562664	13.8889	0.0570301	12.536	0.0581556	12.6904	0.0569865	14.2146	0.0554472	11.8203	0.0568371	11.861	0.0573347	11.7302	0.0570032	11.6659	0.0565189
		13.7874	0.0562755	17.1654	0.0538556			11.6409	0.0581069	15.4432	0.0561693	15.4409	0.0555559	11.5266	0.0582921	18.934	0.0547274	14.0975	0.0545183	15.9318	0.0549561	12.0782	0.0568516	17.2768	0.0536783	16.6053	0.0558482	12.502	0.0565416	16.6285	0.0527081	12.5451	0.0562761	13.9635	0.057033	12.6043	0.058136	12.7588	0.0569742	14.2909	0.0554828	11.8837	0.0568626	11.9248	0.0573527	11.7946	0.0570575	11.7302	0.0565498
		10.6338	0.0599511	17.9585	0.0534825			11.7	0.058197	15.5223	0.0562595	15.5199	0.0556478	11.5882	0.0582862	19.0317	0.0547913	14.1688	0.0545979	16.0125	0.0550304	12.1405	0.0568955	17.3649	0.0537569	16.6892	0.0559269	12.5652	0.0566333	16.7164	0.0527162	12.6094	0.056333	14.0352	0.0570852	12.67	0.0581721	12.8246	0.0570146	14.3642	0.0555597	11.9447	0.0569326	11.9862	0.0574175	11.8565	0.057152	11.7921	0.0566254
		11.1957	0.0600311	18.8263	0.0531131			11.7545	0.0583238	15.5952	0.0563848	15.5928	0.0557737	11.6449	0.0583487	19.1218	0.054897	14.2345	0.0547132	16.0869	0.0551425	12.1979	0.0569893	17.4461	0.053871	16.7666	0.056043	12.6235	0.0567593	16.7975	0.0527815	12.6687	0.0564351	14.1014	0.0571849	12.7305	0.0582624	12.8853	0.057106	14.4317	0.055675	12.0008	0.0570445	12.0427	0.0575265	11.9136	0.057283	11.8491	0.0567427
		9.87264	0.0605326	19.7797	0.0527472			11.8022	0.0584826	15.6591	0.0565405	15.6567	0.0559287	11.6946	0.0584771	19.2007	0.0550403	14.2922	0.0548598	16.1522	0.0552882	12.2483	0.0571293	17.5173	0.0540164	16.8344	0.0561919	12.6745	0.0569148	16.8685	0.0529016	12.7207	0.0565783	14.1593	0.0573282	12.7836	0.0584035	12.9384	0.057245	14.4909	0.0558242	12.0501	0.0571941	12.0923	0.0576755	11.9636	0.0574454	11.8991	0.0568972
		10.9975	0.0594923	20.8322	0.0523849			11.8414	0.0586671	15.7116	0.0567206	15.7091	0.056107	11.7354	0.0586666	19.2655	0.0552158	14.3395	0.0550321	16.2057	0.0554617	12.2896	0.0573103	17.5758	0.0541874	16.8901	0.0563681	12.7164	0.0570938	16.9267	0.053072	12.7634	0.0567572	14.2069	0.0575095	12.8271	0.05859	12.9821	0.0574262	14.5395	0.0560017	12.0905	0.0573755	12.133	0.0578588	12.0046	0.057633	11.9401	0.0570831
		12.4162	0.0602241	22	0.052026			11.8705	0.0588703	15.7505	0.0569181	15.748	0.0563015	11.7657	0.0589099	19.3136	0.0554168	14.3746	0.0552234	16.2454	0.0556565	12.3202	0.0575253	17.6192	0.0543775	16.9314	0.0565646	12.7475	0.0572894	16.97	0.0532859	12.7951	0.0569649	14.2422	0.0577219	12.8594	0.0588148	13.0145	0.0576427	14.5756	0.0562006	12.1205	0.0575818	12.1632	0.0580693	12.0351	0.0578387	11.9706	0.0572931
		12.0337	0.058882	22	0.052026			11.8885	0.0590844	15.7745	0.0571255	15.772	0.0565049	11.7844	0.0591976	19.3433	0.0556353	14.3962	0.0554264	16.2699	0.0558651	12.3391	0.0577659	17.6459	0.0545794	16.9569	0.056774	12.7667	0.0574941	16.9967	0.0535353	12.8146	0.0571934	14.264	0.0579573	12.8794	0.0590691	13.0344	0.0578861	14.5979	0.0564132	12.139	0.057805	12.1818	0.058299	12.0539	0.0580544	11.9893	0.0575192
		10.9661	0.0601188	IsoLine	IsoLine			11.8945	0.0593011	15.7826	0.0573348	15.7801	0.0567094	11.7907	0.0595186	19.3533	0.0558632	14.4035	0.0556333	16.2782	0.0560794	12.3455	0.058023	17.655	0.0547852	16.9655	0.0569882	12.7732	0.0577001	17.0057	0.0538105	12.8212	0.0574339	14.2713	0.0582065	12.8861	0.0593432	13.0412	0.058147	14.6054	0.0566314	12.1452	0.0580367	12.1881	0.058539	12.0603	0.058272	11.9957	0.0577527
		13.2979	0.0562893					ErrEll	ErrEll	ErrEll	ErrEll	ErrEll	ErrEll	ErrEll	ErrEll	ErrEll	ErrEll	ErrEll	ErrEll	ErrEll	ErrEll	ErrEll	ErrEll	ErrEll	ErrEll	ErrEll	ErrEll	ErrEll	ErrEll	ErrEll	ErrEll	ErrEll	ErrEll	ErrEll	ErrEll	ErrEll	ErrEll	ErrEll	ErrEll	ErrEll	ErrEll	ErrEll	ErrEll	ErrEll	ErrEll	ErrEll	ErrEll	ErrEll	ErrEll
		13.4102	0.0559985
		14.3554	0.0554571
		13.0225	0.0566699
		13.7495	0.0559164
		12.7845	0.0568717
		14.3349	0.0565275
		14.1804	0.0557619
		15.2835	0.0552825
		14.5138	0.0559278
		15.1035	0.0566697
		14.0588	0.0566103
		14.1643	0.0561631
		14.5159	0.0559696
		14.3082	0.0564171
		14.0292	0.0565288
		14.245	0.0570772
		15.4919	0.0557114
		14.5836	0.0553349
		15.2022	0.057275
		14.1163	0.0559595
		13.0361	0.0572632
		14.4488	0.0562505
		13.7438	0.0567316
		15.4036	0.0561536
		14.2735	0.0557047
		14.7384	0.0552925
		15.3941	0.0548406
		14.6757	0.0556969
		15.9566	0.0559222
		16.0668	0.0550302
		16.518	0.0554338
		16.0668	0.05634
		17.6367	0.0545806
		17.307	0.0548094
		18.8964	0.0537277
		19.0042	0.0539265
		IsoLine	IsoLine
[truncated: 98 more columns]

## Sheet: PlotDat7
Source sheet	Feuil1	300	0	326.25	0	300	0
Plot name	ProbDens4	301.029	0	335	0	648.971	0
Plot Type	16	302.059	0	335	3
1st free col	9	303.088	0	326.25	3
Sigma Level	2	304.118	0	326.25	0
Absolute Errs	TRUE	305.147	0	ErrBox	ErrBox
Symbol Type	1	306.176	0	352.5	0
Inverse Plot	FALSE	307.206	0	361.25	0
Color Plot	FALSE	308.235	0	361.25	1
3D plot	FALSE	309.265	0	352.5	1
Linear	FALSE	310.294	0	352.5	0
Data Range	J7:K242	311.324	0	ErrBox	ErrBox
Filled Symbols	TRUE	312.353	0	361.25	0
ConcAge	FALSE	313.382	0	370	0
ConcSwap	TRUE	314.412	2.13441e-08	370	2
1st Symbol-row	1	315.441	1.01023e-07	361.25	2
		316.471	4.03564e-07	361.25	0
		317.5	1.36661e-06	ErrBox	ErrBox
		318.529	4.23695e-06	370	0
		319.559	1.20311e-05	378.75	0
		320.588	3.13041e-05	378.75	1
		321.618	7.46757e-05	370	1
		322.647	0.000163426	370	0
		323.676	0.000328359	ErrBox	ErrBox
		324.706	0.00060623	378.75	0
		325.735	0.00102945	387.5	0
		326.765	0.00160963	387.5	2
		327.794	0.00232009	378.75	2
		328.824	0.00308666	378.75	0
		329.853	0.00379526	ErrBox	ErrBox
		330.882	0.00431844	387.5	0
		331.912	0.00455287	396.25	0
		332.941	0.00445255	396.25	4
		333.971	0.00404316	387.5	4
		335	0.00341154	387.5	0
		336.029	0.00267626	ErrBox	ErrBox
		337.059	0.00195246	396.25	0
		338.088	0.00132484	405	0
		339.118	0.000836221	405	2
		340.147	0.00049138	396.25	2
		341.176	0.000270092	396.25	0
		342.206	0.000142067	ErrBox	ErrBox
		343.235	7.85614e-05	405	0
		344.265	5.87934e-05	413.75	0
		345.294	7.16849e-05	413.75	7
		346.324	0.000114745	405	7
		347.353	0.000191164	405	0
		348.382	0.000306337	ErrBox	ErrBox
		349.412	0.000463843	422.5	0
		350.441	0.000662088	431.25	0
		351.471	0.000892468	431.25	5
		352.5	0.00114035	422.5	5
		353.529	0.00138917	422.5	0
		354.559	0.00162645	ErrBox	ErrBox
		355.588	0.00184876	431.25	0
		356.618	0.0020624	440	0
		357.647	0.00227819	440	9
		358.676	0.0025018	431.25	9
		359.706	0.00272444	431.25	0
		360.735	0.00291917	ErrBox	ErrBox
		361.765	0.00304613	440	0
		362.794	0.00306555	448.75	0
		363.824	0.00295295	448.75	5
		364.853	0.00271017	440	5
		365.882	0.00236784	440	0
		366.912	0.00197917	ErrBox	ErrBox
		367.941	0.00160844	448.75	0
		368.971	0.00131895	457.5	0
		370	0.00116362	457.5	3
		371.029	0.00117887	448.75	3
		372.059	0.00138016	448.75	0
		373.088	0.00175817	ErrBox	ErrBox
		374.118	0.00227535	457.5	0
		375.147	0.00286586	466.25	0
		376.176	0.00344245	466.25	1
		377.206	0.00391198	457.5	1
		378.235	0.00419791	457.5	0
		379.265	0.00426291	ErrBox	ErrBox
		380.294	0.00412347	466.25	0
		381.324	0.00384951	475	0
		382.353	0.00354733	475	1
		383.382	0.00333072	466.25	1
		384.412	0.00328886	466.25	0
		385.441	0.00346107	ErrBox	ErrBox
		386.471	0.00382621	475	0
		387.5	0.00430943	483.75	0
		388.529	0.00480434	483.75	2
		389.559	0.0052032	475	2
		390.588	0.00542601	475	0
		391.618	0.00543959	ErrBox	ErrBox
		392.647	0.00526226	483.75	0
		393.676	0.00495426	492.5	0
		394.706	0.00459988	492.5	2
		395.735	0.00428885	483.75	2
		396.765	0.00410283	483.75	0
		397.794	0.00410836	ErrBox	ErrBox
		398.824	0.00435292	492.5	0
		399.853	0.00485914	501.25	0
		400.882	0.00561367	501.25	4
		401.912	0.00655517	492.5	4
		402.941	0.00756976	492.5	0
		403.971	0.00850444	ErrBox	ErrBox
		405	0.00920053	510	0
		406.029	0.00953676	518.75	0
		407.059	0.00946354	518.75	2
		408.088	0.00901137	510	2
		409.118	0.008271	510	0
		410.147	0.00735706	ErrBox	ErrBox
		411.176	0.00637443	518.75	0
		412.206	0.00540096	527.5	0
		413.235	0.00448873	527.5	3
		414.265	0.00367635	518.75	3
		415.294	0.00300181	518.75	0
		416.324	0.00250841	ErrBox	ErrBox
		417.353	0.00224083	527.5	0
		418.382	0.00223356	536.25	0
		419.412	0.00249629	536.25	3
		420.441	0.00300286	527.5	3
		421.471	0.00369074	527.5	0
		422.5	0.00447382	ErrBox	ErrBox
		423.529	0.00526597	536.25	0
		424.559	0.00600564	545	0
		425.588	0.00667122	545	2
		426.618	0.00727953	536.25	2
		427.647	0.00787023	536.25	0
		428.676	0.00848452	ErrBox	ErrBox
		429.706	0.00914815	545	0
		430.735	0.00986421	553.75	0
		431.765	0.0106136	553.75	2
		432.794	0.011359	545	2
		433.824	0.0120498	545	0
		434.853	0.0126281	ErrBox	ErrBox
		435.882	0.0130371	553.75	0
		436.912	0.0132324	562.5	0
		437.941	0.0131911	562.5	1
		438.971	0.0129161	553.75	1
		440	0.0124338	553.75	0
		441.029	0.0117861	ErrBox	ErrBox
		442.059	0.0110232	562.5	0
		443.088	0.0101983	571.25	0
		444.118	0.00936459	571.25	1
		445.147	0.00857263	562.5	1
		446.176	0.00786503	562.5	0
		447.206	0.00726884	ErrBox	ErrBox
		448.235	0.00678841	571.25	0
		449.265	0.00640236	580	0
		450.294	0.00606799	580	1
		451.324	0.005733	571.25	1
		452.353	0.00535148	571.25	0
		453.382	0.00489872	ErrBox	ErrBox
		454.412	0.00437956	615	0
		455.441	0.00382708	623.75	0
		456.471	0.00329232	623.75	1
		457.5	0.00282914	615	1
		458.529	0.00247925	615	0
		459.559	0.00226221	ErrBox	ErrBox
		460.588	0.0021725
		461.618	0.00218341
		462.647	0.00225576
		463.676	0.0023481
		464.706	0.00242617
		465.735	0.00246933
		466.765	0.00247344
		467.794	0.00244932
		468.824	0.00241804
		469.853	0.00240359
		470.882	0.00242509
		471.912	0.00249054
		472.941	0.00259384
		473.971	0.0027163
		475	0.00283222
		476.029	0.00291687
		477.059	0.00295436
		478.088	0.00294233
		479.118	0.00289236
		480.147	0.00282583
		481.176	0.00276696
		482.206	0.00273586
		483.235	0.00274384
		484.265	0.00279247
		485.294	0.00287598
		486.324	0.0029857
		487.353	0.00311429
		488.382	0.00325827
		489.412	0.00341788
		490.441	0.00359463
		491.471	0.00378766
		492.5	0.00399027
		493.529	0.00418806
		494.559	0.00435933
		495.588	0.00447789
		496.618	0.00451771
		497.647	0.00445843
		498.676	0.00429015
		499.706	0.00401677
		500.735	0.00365658
		501.765	0.00324017
		502.794	0.00280627
		503.824	0.00239604
		504.853	0.00204747
		505.882	0.00179046
		506.912	0.00164359
		507.941	0.00161275
		508.971	0.00169131
		510	0.00186222
		511.029	0.00210091
		512.059	0.00237921
		513.088	0.00266955
		514.118	0.00294864
		515.147	0.0032004
		516.176	0.00341723
		517.206	0.0035996
		518.235	0.00375402
		519.265	0.00389024
		520.294	0.00401816
		521.324	0.00414539
		522.353	0.00427589
		523.382	0.00440964
		524.412	0.0045434
		525.441	0.00467173
		526.471	0.0047882
		527.5	0.00488641
		528.529	0.0049607
		529.559	0.00500657
		530.588	0.005021
		531.618	0.00500255
		532.647	0.00495143
		533.676	0.00486942
		534.706	0.00475964
		535.735	0.00462614
		536.765	0.00447352
		537.794	0.00430642
		538.824	0.0041294
		539.853	0.00394653
		540.882	0.00376154
		541.912	0.0035778
		542.941	0.00339823
		543.971	0.00322527
		545	0.00306071
		546.029	0.00290561
		547.059	0.00276042
		548.088	0.00262533
		549.118	0.00250089
		550.147	0.00238871
		551.176	0.00229188
		552.206	0.00221495
		553.235	0.00216312
		554.265	0.00214078
		555.294	0.00214962
		556.324	0.00218688
		557.353	0.00224428
		558.382	0.00230823
		559.412	0.00236151
		560.441	0.00238604
		561.471	0.00236637
		562.5	0.00229287
		563.529	0.00216382
		564.559	0.00198604
		565.588	0.00177372
		566.618	0.00154589
		567.647	0.00132315
		568.676	0.00112438
		569.706	0.000964187
		570.735	0.00085112
		571.765	0.000787313
		572.794	0.000768919
		573.824	0.000787298
		574.853	0.000830601
		575.882	0.00088553
		576.912	0.000938937
		577.941	0.000979386
		578.971	0.000998158
		580	0.000990058
		581.029	0.000953626
		582.059	0.000890892
		583.088	0.000806712
		584.118	0.000707794
		585.147	0.000601603
		586.176	0.000495321
		587.206	0.00039501
		588.235	0.000305121
		589.265	0.000228287
		590.294	0.000165432
		591.324	0.000116114
		592.353	7.89368e-05
		593.382	5.1976e-05
		594.412	3.31645e-05
		595.441	2.05128e-05
		596.471	1.23309e-05
		597.5	7.26806e-06
		598.529	4.32917e-06
		599.559	2.84748e-06
		600.588	2.44676e-06
		601.618	3.01013e-06
		602.647	4.66626e-06
		603.676	7.79582e-06
		604.706	1.30544e-05
		605.735	2.14016e-05
		606.765	3.41061e-05
		607.794	5.27876e-05
		608.824	7.92441e-05
		609.853	0.000115381
		610.882	0.000162944
		611.912	0.000223191
		612.941	0.000296516
		613.971	0.000382079
		615	0.000477522
		616.029	0.000578852
		617.059	0.000680575
		618.088	0.000776102
		619.118	0.000858412
		620.147	0.000920888
		621.176	0.000958192
		622.206	0.000967013
		623.235	0.000946556
		624.265	0.000898658
		625.294	0.000827517
		626.324	0.000739084
		627.353	0.000640243
		628.382	0.000537935
		629.412	0.000438378
		630.441	0.0003465
		631.471	0.000265638
		632.5	0.000197521
		633.529	0.000142452
		634.559	9.9646e-05
		635.588	6.7606e-05
		636.618	4.44881e-05
		637.647	2.83947e-05
		638.676	1.75778e-05
		639.706	1.05542e-05
		640.735	6.14643e-06
		641.765	3.47179e-06
		642.794	1.90203e-06
		643.824	1.01069e-06
		644.853	5.20895e-07
		645.882	2.60386e-07
		646.912	1.26246e-07
		647.941	5.93683e-08
		648.971	2.70785e-08
		IsoLine	IsoLine

## Sheet: Feuil1
Zircon U-Pb data from the dated samples obtained by in situ Laser Ablation ICP-MS
RECSK-BAJP-FELSO	Pb	Th	U			2 s absolute		2 s absolute	error	Age (Ma)	2 s error
FELSO
analysis	ppm1	ppm1	ppm1	Th/U	207Pb/235U2	207Pb/235U	206Pb/238U2	206Pb/238U	correlation	206Pb/238U3	206Pb/238U
A/01	1.77799	328.724	594.518	0.552925	0.01711	0.000909	0.002732	6.008e-05	0.413938	17.6763	0.387789
A/02	1.38325	290.762	469.546	0.61924	0.01828	0.0012918	0.002732	6.584e-05	0.341028	17.6739	0.424718
A/04	0.901079	134.585	314.18	0.42837	0.01688	0.0012442	0.002742	6.504e-05	0.321807	17.7451	0.41952
A/08	0.80154	132.095	284.296	0.464641	0.01932	0.0012246	0.002745	6.264e-05	0.360016	17.7631	0.404157
A/09	1.01766	214.832	347.823	0.617648	0.01779	0.0012682	0.002697	6.358e-05	0.330695	17.4489	0.410218
A/11	2.18684	424.897	745.747	0.56976	0.01834	0.0010298	0.002749	5.936e-05	0.384561	17.785	0.383198
A/12	0.973485	163.49	328.732	0.497335	0.02003	0.001343	0.002806	6.548e-05	0.348037	18.154	0.422398
A/13	1.97689	554.43	605.085	0.916284	0.02045	0.0011086	0.002707	5.812e-05	0.396055	17.5024	0.375454
A/14	0.491136	61.5206	178.103	0.345421	0.01756	0.0013762	0.0027	6.564e-05	0.310204	17.4781	0.423319
A/16	0.605371	90.5734	211.204	0.428843	0.01573	0.0013194	0.002742	6.544e-05	0.28453	17.7451	0.422083
A/16	1.48954	269.457	509.771	0.528586	0.01874	0.0011226	0.002754	5.978e-05	0.362357	17.8186	0.385871
A/17	0.353652	47.8778	128.505	0.372576	0.01694	0.0013444	0.002689	6.858e-05	0.32136	17.4064	0.442168
A/18	1.88986	321.581	610.499	0.526751	0.02167	0.0008126	0.00278	5.868e-05	0.562895	17.9858	0.378845
B/01	0.926184	159.888	324.9	0.492115	0.01731	0.0008766	0.002682	5.9286e-05	0.436505	17.3571	0.382646
B/02	1.57306	250.378	544.686	0.459675	0.01913	0.000785	0.002724	5.784e-05	0.517448	17.6283	0.3734
B/03	1.87246	296.517	652.594	0.454367	0.01734	0.000703	0.00275	5.784e-05	0.518787	17.7956	0.373416
B/04	1.11145	161.556	398.047	0.40587	0.01747	0.0008294	0.002699	5.862e-05	0.45748	17.4695	0.378358
B/05	4.44614	1196.72	1406.42	0.850903	0.0178	0.000752	0.002698	5.72e-05	0.50183	17.4469	0.36951
B/06	1.038	171.803	354.988	0.48397	0.01901	0.0009244	0.002731	5.984e-05	0.450601	17.6724	0.386222
B/07	1.30035	232.894	440.339	0.528898	0.01795	0.0010486	0.002716	6.216e-05	0.391774	17.5743	0.401091
B/08	1.0476	154.923	354.99	0.436414	0.02247	0.001267	0.002744	6.402e-05	0.413769	17.7577	0.412988
B/10	2.42641	562.128	785.316	0.715798	0.01804	0.0007018	0.002739	5.694e-05	0.534378	17.7154	0.367782
B/11	2.21329	405.512	744.532	0.544653	0.01775	0.0006756	0.002754	5.676e-05	0.541486	17.818	0.366545
B/12	1.26458	140.905	459.203	0.306847	0.01683	0.0009872	0.002744	6.188e-05	0.384455	17.7624	0.399239
B/13	1.44117	201.387	501.448	0.401612	0.01832	0.0009536	0.002739	6.036e-05	0.423366	17.7268	0.389527
B/16	0.732503	145.6	234.609	0.620607	0.02014	0.0014198	0.002796	6.892e-05	0.349656	18.0853	0.444486
B/17	3.57523	773.739	1202.88	0.643238	0.01837	0.000697	0.002681	5.524e-05	0.543042	17.3451	0.356817
B/18	0.899722	137.006	314.062	0.43624	0.01749	0.001086	0.002731	6.288e-05	0.370809	17.6741	0.405676
B/19	1.6956	330.536	566.259	0.583718	0.01767	0.000818	0.002741	5.828e-05	0.459297	17.733	0.376285
B/20	1.7251	200.829	620.186	0.32382	0.01865	0.0007232	0.002737	5.63e-05	0.530462	17.7168	0.363503
C/01	1.19724	160.92	422.685	0.38071	0.01779	0.000969	0.002744	6.064e-05	0.405721	17.7597	0.391316
C/02	1.52442	305.908	512.612	0.596764	0.01749	0.0008568	0.00272	5.836e-05	0.437982	17.5976	0.37679
C/03	0.611694	119.045	205.591	0.579036	0.01596	0.0014588	0.002723	7.214e-05	0.289845	17.6175	0.465078
C/05	0.975998	162.329	336.174	0.482872	0.01738	0.001069	0.002732	6.232e-05	0.370868	17.6788	0.402107
C/06	0.362548	59.2558	124.707	0.47516	0.01662	0.0013744	0.002733	6.96e-05	0.307955	17.6856	0.448758
C/07	0.803977	117.836	274.618	0.429093	0.02002	0.0011416	0.002743	6.218e-05	0.397535	17.7515	0.401196
C/09	0.854188	119.246	305.358	0.390512	0.0174	0.001256	0.002717	6.566e-05	0.334789	17.5858	0.423468
C/10	2.00145	246.676	717.267	0.34391	0.01896	0.000687	0.002712	5.474e-05	0.557053	17.5553	0.353505
C/11	1.19095	149.066	421.712	0.353479	0.01744	0.0008348	0.002749	5.816e-05	0.441991	17.7928	0.375429
C/12	1.35902	187.541	476.584	0.393511	0.01726	0.000752	0.002725	5.64e-05	0.475046	17.6371	0.364157
C/13	0.716433	86.0463	266.176	0.323269	0.01583	0.0012632	0.002705	6.672e-05	0.309099	17.511	0.430239
C/14	2.30854	322.673	832.704	0.3875	0.01734	0.0006564	0.002701	5.446e-05	0.53264	17.483	0.351719
C/15	1.15879	168.707	380.219	0.44371	0.01812	0.0010706	0.002873	6.49e-05	0.382331	18.5867	0.418701
C/16	1.9767	232.142	641.432	0.361912	0.0276	0.0017308	0.002852	7.066e-05	0.395081	18.4546	0.455572
C/17	1.18849	169.678	361.386	0.46952	0.02927	0.0014834	0.002909	6.514e-05	0.441844	18.8171	0.420268
A/02	1.46068	273.064	444.17	0.614773	0.01851	0.001003	0.002936	6.282e-05	0.394864	18.9854	0.405492
A/03	2.03579	396.034	629.806	0.62882	0.02393	0.0012186	0.002841	6.088e-05	0.420809	18.3743	0.393019
B/09	0.773887	104.213	237.747	0.438335	0.03016	0.0016714	0.002897	6.592e-05	0.410601	18.7411	0.425246
B/11	0.734515	108.021	244.302	0.44216	0.01884	0.0010556	0.002888	6.494e-05	0.401325	18.6831	0.418965
A/19	0.927456	113.836	261.625	0.43511	0.03715	0.001545	0.003058	6.714e-05	0.527927	19.776	0.433151
B/15	8.21075	63.5713	126.613	0.502091	0.45993	0.011444	0.06108	0.0012076	0.794581	382.2	7.34
RECSK-BAJP-FELSO	Pb	Th	U			2 s absolute		2 s absolute	error	Age (Ma)	2 s error
ALSO
analysis	ppm1	ppm1	ppm1	Th/U	207Pb/235U2	207Pb/235U	206Pb/238U2	206Pb/238U	correlation	206Pb/238U3	206Pb/238U
A/01	1.33183	192.051	466.497	0.411687	0.01854	0.0009864	0.002769	6.042e-05	0.410123	17.9193	0.389933
A/02	1.32037	177.725	467.28	0.380339	0.01781	0.0007666	0.002756	5.678e-05	0.478643	17.8369	0.366608
A/03	0.997065	180.712	338.109	0.534479	0.01791	0.0009098	0.002753	5.886e-05	0.420885	17.812	0.379983
A/04	0.62113	95.3082	213.823	0.445734	0.01858	0.00165	0.00276	7.392e-05	0.301588	17.8602	0.476458
A/05	1.17184	201.614	396.346	0.508683	0.01791	0.0009166	0.002754	5.89e-05	0.417895	17.8193	0.380228
A/06	0.687481	91.4002	243.886	0.374766	0.01739	0.0014862	0.002768	7.146e-05	0.302078	17.9142	0.460668
A/07	2.09157	248.695	730.36	0.34051	0.02107	0.000752	0.00275	5.508e-05	0.561187	17.7997	0.355709
A/08	0.35243	30.9497	127.881	0.24202	0.01914	0.0016318	0.002757	7.134e-05	0.303509	17.8483	0.459865
A/10	1.85419	518.775	555.492	0.933902	0.01723	0.0007372	0.002761	5.628e-05	0.476417	17.8489	0.363736
A/11	0.913685	149.545	313.412	0.477149	0.0172	0.0010248	0.002734	6.052e-05	0.371526	17.6919	0.390576
A/12	1.0757	162.722	370.414	0.439297	0.01824	0.0010676	0.002758	6.122e-05	0.379241	17.8476	0.39506
A/13	1.44162	225.536	500.123	0.450961	0.01703	0.0008898	0.002749	5.842e-05	0.406733	17.7893	0.377128
A/14	0.78071	138.218	259.095	0.533464	0.01871	0.0010426	0.002759	6.008e-05	0.390782	17.8506	0.387798
A/15	0.6256	94.7879	217.357	0.436092	0.01811	0.0011466	0.002739	6.222e-05	0.358793	17.7255	0.401453
A/16	1.67663	234.148	579.121	0.404315	0.0199	0.0008418	0.002756	5.636e-05	0.483433	17.836	0.363927
A/17	2.87459	466.042	982.542	0.474323	0.01821	0.0006656	0.002734	5.702e-05	0.570592	17.692	0.368164
A/18	0.92624	146.935	319.538	0.459835	0.01729	0.0010316	0.002724	6.282e-05	0.386522	17.6282	0.405296
A/19	1.29676	183.436	455.695	0.40254	0.01888	0.0008762	0.002751	5.9966e-05	0.469692	17.8039	0.387011
A/20	1.87581	296.057	656.141	0.45121	0.01738	0.0007662	0.002735	5.84606e-05	0.484857	17.6993	0.377378
B/01	0.908532	127.263	322.312	0.394845	0.01736	0.0009882	0.002742	2.3006e-05	0.147394	17.7463	0.151725
B/02	0.779056	105.02	276.002	0.380504	0.01811	0.001124	0.00276	4.6406e-05	0.270905	17.8626	0.300267
B/03	0.746487	121.531	249.266	0.487556	0.01764	0.0011316	0.002784	6.532e-05	0.365749	18.013	0.421357
B/06	1.34492	147.932	475.558	0.311071	0.0206	0.000945	0.002741	5.952e-05	0.473358	17.7429	0.384121
B/07	2.29681	423.176	776.999	0.544628	0.01821	0.0008038	0.002716	5.784e-05	0.482459	17.5737	0.373432
B/08	3.23335	1010.84	878.968	1.15003	0.02352	0.0008504	0.002826	5.876e-05	0.575074	18.2589	0.379838
B/09	0.880252	160.356	297.142	0.539661	0.01705	0.001313	0.002772	6.92e-05	0.32417	17.9339	0.446235
B/10	3.98684	702.625	1394.6	0.503818	0.01803	0.0010412	0.002689	6.122e-05	0.394243	17.4016	0.395043
B/12	1.49553	197.438	524.636	0.376334	0.01774	0.000877	0.002764	5.966e-05	0.436616	17.8884	0.385052
B/14	0.847573	104.242	304.164	0.342718	0.0172	0.0011132	0.002742	6.364e-05	0.358606	17.7482	0.410523
B/15	0.422329	68.2337	140.935	0.484149	0.01737	0.0015256	0.002749	7.294e-05	0.3021	17.7881	0.470182
B/16	0.639581	145.251	208.819	0.695582	0.01842	0.0013184	0.002717	6.644e-05	0.341651	17.5747	0.428593
B/17	0.726298	85.7984	264.66	0.324183	0.01682	0.00108	0.002755	6.336e-05	0.358175	17.8325	0.408732
B/18	0.959083	165.196	325.156	0.508051	0.01736	0.0011924	0.002751	6.532e-05	0.345687	17.8001	0.421348
B/20	0.845774	153.36	286.149	0.535943	0.01659	0.0010102	0.002745	6.17e-05	0.369132	17.7605	0.398165
C/02	1.12982	207.228	381.818	0.54274	0.01718	0.0010432	0.002738	6.178e-05	0.371595	17.7152	0.398676
C/05	1.60959	221.253	575.026	0.38477	0.01781	0.0010356	0.00272	6.07e-05	0.383788	17.6053	0.391687
C/06	1.2022	174.286	419.917	0.415049	0.01796	0.0010244	0.002743	6.08e-05	0.388611	17.752	0.392352
C/07	1.49571	295.78	499.613	0.592017	0.01738	0.0009128	0.00273	5.864e-05	0.408983	17.662	0.378586
C/10	1.91739	310.639	652.257	0.476252	0.01874	0.0008196	0.002748	5.668e-05	0.471608	17.7819	0.365998
C/11	0.710053	111.736	248.673	0.449327	0.01712	0.001377	0.002748	6.864e-05	0.310549	17.7829	0.442603
C/13	1.42484	345.759	451.012	0.766628	0.01777	0.001135	0.002748	6.266e-05	0.356998	17.7714	0.404436
C/14	0.747311	104.489	266.57	0.391977	0.01618	0.001169	0.002737	6.412e-05	0.324252	17.7143	0.41361
C/15	0.760879	147.063	251.172	0.585506	0.01668	0.001312	0.002764	6.754e-05	0.31066	17.8808	0.435612
C/16	2.59319	494.14	874.26	0.565209	0.01863	0.0007688	0.002721	5.496e-05	0.489461	17.6051	0.355012
C/17	1.62341	243.151	559.803	0.434351	0.018	0.000839	0.002762	5.696e-05	0.442443	17.8735	0.367784
C/18	1.06076	190.742	361.959	0.52697	0.01708	0.0010064	0.002737	6e-05	0.372043	17.7094	0.387268
B/05	0.551273	72.8924	183.569	0.397085	0.01906	0.001484	0.00286	7.1428e-05	0.320768	18.5048	0.460508
B/13	0.92646	115.527	317.49	0.363877	0.01845	0.0011158	0.00285	6.522e-05	0.378395	18.4417	0.420713
B/19	0.736318	114.561	241.569	0.474236	0.0199	0.0011992	0.002862	6.55e-05	0.379781	18.5149	0.422548
B/21	0.740943	105.798	247.783	0.426979	0.01847	0.0011306	0.002841	6.474e-05	0.372271	18.3816	0.417652
C/09	0.924447	98.6905	263.53	0.374495	0.03981	0.0018188	0.002962	6.726e-05	0.497026	19.1612	0.433846
C/12	0.512134	75.7924	166.764	0.454489	0.02033	0.0014846	0.002877	7.058e-05	0.335946	18.612	0.455098
C/04	16.6867	86.184	205.294	0.419807	0.62188	0.01427	0.07799	0.0014918	0.833593	484.1	8.92
EGER-WIND-1	Pb	Th	U			2 s absolute		2 s absolute	error	Age (Ma)	2 s error
analysis	ppm1	ppm1	ppm1	Th/U	207Pb/235U2	207Pb/235U	206Pb/238U2	206Pb/238U	correlation	206Pb/238U3	206Pb/238U
A/01	1.58426	298.042	510.393	0.583947	0.01694	0.0010776	0.0028	6.522e-05	0.366166	18.1123	0.420765
A/02	1.55948	263.626	504.154	0.522907	0.01838	0.0011644	0.002828	6.652e-05	0.371292	18.2945	0.429083
A/03	0.830964	108.151	280.605	0.385421	0.01849	0.0012358	0.00284	6.778e-05	0.357085	18.3767	0.437116
A/04	2.3347	180.466	785.908	0.229627	0.02544	0.0009748	0.00285	6.08e-05	0.55675	18.4466	0.392372
A/05 tip	0.856336	106.94	290.98	0.367517	0.01808	0.0015418	0.002816	7.456e-05	0.310487	18.223	0.480561
A/05 centre	2.27919	493.346	718.754	0.686391	0.01762	0.0009616	0.00281	6.282e-05	0.409641	18.1729	0.405451
A/06	4.94406	573.33	1708.53	0.335569	0.01829	0.0005516	0.002852	5.756e-05	0.669207	18.4556	0.371657
A/07	2.50413	232.452	871.732	0.266656	0.01957	0.0007676	0.002867	6.012e-05	0.534622	18.5545	0.388037
A/08	0.620669	83.7775	208.478	0.401853	0.01813	0.001182	0.002831	6.654e-05	0.360515	18.3182	0.42917
A/09	0.435064	60.4049	148.017	0.408094	0.01746	0.0012944	0.002812	6.926e-05	0.332233	18.1958	0.446593
A/10	7.25351	662.156	2596.71	0.254998	0.01852	0.0004978	0.002838	5.66e-05	0.741976	18.3685	0.365481
A/11	1.30293	206.748	439.182	0.470758	0.01763	0.0008176	0.002801	6.016e-05	0.463133	18.1229	0.388311
A/12	4.42809	382.269	1604.52	0.238245	0.01843	0.000546	0.002809	5.65e-05	0.678937	18.1827	0.364816
A/13	2.20763	368.446	740.644	0.497467	0.01804	0.0006888	0.002803	5.816e-05	0.543431	18.1347	0.37552
A/14	1.89438	248.174	654.243	0.37933	0.01926	0.000776	0.002793	5.862e-05	0.520918	18.0747	0.378413
A/15	0.959759	147.458	326.504	0.451627	0.01742	0.0009358	0.002794	6.198e-05	0.412943	18.0786	0.399954
B/01	1.01995	108.717	354.882	0.306346	0.01861	0.0009796	0.00284	6.306e-05	0.421826	18.3795	0.406855
B/02	1.40074	173.106	485.468	0.356576	0.01841	0.0008258	0.002812	6.004e-05	0.475997	18.1977	0.387511
B/03	3.87574	312	1400.35	0.222801	0.01885	0.0005928	0.002832	5.722e-05	0.642477	18.3311	0.369438
B/04	2.06898	137.784	594.912	0.231604	0.04612	0.0018846	0.002918	6.686e-05	0.560727	18.8836	0.431227
B/05	2.44453	437.179	800.967	0.545814	0.01868	0.0006906	0.002828	5.832e-05	0.557813	18.2937	0.376583
B/06	3.20155	200.59	1176.77	0.170458	0.01885	0.0006336	0.002832	5.762e-05	0.605308	18.333	0.37199
B/07	1.07735	172.495	356.303	0.484123	0.01835	0.0010346	0.00282	6.354e-05	0.399633	18.2445	0.409973
B/08	0.943356	145.991	320.228	0.455899	0.01787	0.0009524	0.002804	6.186e-05	0.41394	18.1427	0.399193
B/09	0.832742	80.3334	284.967	0.281904	0.01888	0.0010336	0.002842	6.36e-05	0.408773	18.3933	0.41031
B/10	1.29908	440.321	351.817	1.25156	0.01721	0.0009234	0.00284	6.252e-05	0.410291	18.3453	0.403991
B/11	4.73036	1048.17	1473.13	0.711522	0.01832	0.0005396	0.002833	5.656e-05	0.677823	18.3198	0.365417
B/12	4.14242	1060.01	1259.06	0.841901	0.01793	0.0005862	0.002811	5.674e-05	0.617395	18.1737	0.366642
B/13	2.20358	313.187	755.239	0.414687	0.01835	0.0006746	0.002797	5.742e-05	0.558419	18.0992	0.370746
B/14	7.73608	482.696	2876.56	0.167803	0.01844	0.0004836	0.002804	5.536e-05	0.752823	18.1531	0.357503
C/01	4.17686	300.629	1514.6	0.198488	0.01976	0.0005718	0.002809	5.6e-05	0.688936	18.1842	0.361608
C/02	2.3824	206.844	854.128	0.24217	0.01775	0.0006412	0.002818	5.746e-05	0.564455	18.2404	0.370968
C/03	2.14893	222.444	748.947	0.297009	0.01889	0.0006868	0.00284	5.814e-05	0.563065	18.3799	0.37535
C/04	2.45396	214.82	889.491	0.241509	0.01876	0.0006208	0.002797	5.65e-05	0.610432	18.1055	0.364808
C/05	8.08907	511.183	2889.18	0.17693	0.02106	0.00063	0.002807	5.622e-05	0.669524	18.1721	0.363011
C/06	1.96746	385.477	623.948	0.617803	0.01922	0.0009532	0.002806	6.118e-05	0.439634	18.1497	0.394911
C/07	2.63306	251.822	926.164	0.271898	0.01818	0.0006248	0.002842	5.754e-05	0.589113	18.3936	0.371504
C/08	1.41065	235.959	463.819	0.50873	0.01808	0.000798	0.002824	5.944e-05	0.476881	18.2693	0.383732
C/09	1.58587	176.227	555.198	0.317412	0.01879	0.0007708	0.002797	5.832e-05	0.508288	18.1027	0.376477
C/10	1.31142	209.272	439.186	0.4765	0.0177	0.0008272	0.002802	6.5968e-05	0.503765	18.1291	0.425515
C/11	1.11906	136.144	378.151	0.360026	0.01933	0.0008964	0.002809	6.014e-05	0.461681	18.1783	0.38815
C/12	1.28208	215.641	423.724	0.508918	0.01885	0.000861	0.00281	5.976e-05	0.465599	18.1793	0.385772
C/13	0.730388	116.696	241.622	0.482969	0.0199	0.0011082	0.002799	6.324e-05	0.405718	18.1096	0.408039
C/14	1.40008	228.769	460.632	0.496641	0.01909	0.000801	0.002837	5.926e-05	0.497824	18.3533	0.382584
C/15	5.48559	510.247	1983.06	0.257302	0.01811	0.000511	0.002791	5.51e-05	0.699664	18.0663	0.355846
C/16	1.38503	212.997	465.351	0.457714	0.01883	0.0008762	0.002786	5.946e-05	0.45866	18.0269	0.383814
D/01	1.42922	271.978	467.287	0.582037	0.01817	0.0008684	0.002784	5.96e-05	0.447932	18.0095	0.384763
D/02	1.53603	205.946	479.115	0.429847	0.02752	0.0010212	0.00286	5.964e-05	0.561965	18.5036	0.385006
D/03	1.38568	199.734	472.086	0.423089	0.01839	0.001248	0.002788	6.65e-05	0.351476	18.041	0.428898
D/04	2.90375	341.935	1008.75	0.33897	0.01793	0.0006026	0.002808	5.634e-05	0.596995	18.1726	0.363817
D/05	1.94956	364.518	643.054	0.566854	0.01717	0.0009952	0.002806	6.26e-05	0.384899	18.1515	0.403979
D/06	4.14945	406.834	1506.41	0.270069	0.01786	0.0006998	0.002769	5.686e-05	0.524073	17.9244	0.367098
D/07	2.26618	628.667	674.041	0.932684	0.01805	0.000758	0.002807	5.83e-05	0.494577	18.1447	0.376687
D/08	1.40139	233.752	466.761	0.500796	0.01786	0.000782	0.002797	5.854e-05	0.478008	18.0961	0.377949
D/09	1.17265	164.081	400.243	0.409954	0.01776	0.0008636	0.002811	6.006e-05	0.439395	18.1893	0.387655
D/10	1.18031	223.69	382.848	0.584279	0.01784	0.000849	0.002796	5.938e-05	0.446262	18.0866	0.383364
D/11	1.81729	296.264	577.958	0.512605	0.02373	0.000921	0.002809	5.854e-05	0.536956	18.1728	0.377963
D/12	3.98489	1044.2	1206.19	0.865701	0.01873	0.0007464	0.002806	5.772e-05	0.516184	18.1407	0.372924
D/13	1.63923	216.403	568.538	0.38063	0.01833	0.0008222	0.002783	5.808e-05	0.465263	18.0104	0.374949
D/14	3.05039	352.035	965.741	0.364523	0.02968	0.0010578	0.002831	5.838e-05	0.578608	18.3196	0.376898
D/15	2.14217	220.206	744.814	0.295652	0.02204	0.0007314	0.002819	5.63e-05	0.601825	18.2449	0.363557
D/16	0.625062	91.1526	215.292	0.423391	0.01761	0.0010646	0.002806	6.23e-05	0.36726	18.1567	0.402001
D/17	1.58995	316.893	512.766	0.618007	0.01855	0.000852	0.002804	5.878e-05	0.456411	18.1368	0.379546
NOSZ-LAZ-1	Pb	Th	U			2 s absolute		2 s absolute	error	Age (Ma)	2 s error
analysis	ppm1	ppm1	ppm1	Th/U	207Pb/235U2	207Pb/235U	206Pb/238U2	206Pb/238U	correlation	206Pb/238U3	206Pb/238U
A/01	0.764102	88.9951	265.511	0.335184	0.01716	0.000933	0.002758	6.202e-05	0.413593	17.8513	0.400151
A/02	1.14786	126.995	400.039	0.317457	0.0172	0.0007988	0.002759	5.966e-05	0.46561	17.8584	0.385031
A/03	2.1313	339.481	708.004	0.479491	0.01775	0.000648	0.002753	5.732e-05	0.570326	17.814	0.3701
A/04	0.516443	49.0767	181.023	0.271108	0.01991	0.0012448	0.002774	6.61e-05	0.381124	17.9565	0.426288
A/05	0.720822	78.1619	250.047	0.312589	0.01807	0.0010996	0.002777	6.448e-05	0.381569	17.9743	0.415917
A/06	1.40533	171.145	494.036	0.346423	0.01782	0.0007194	0.002722	5.746e-05	0.522895	17.6195	0.370926
A/07	0.683536	58.5643	197.329	0.296785	0.02157	0.0017674	0.00336	8.754e-05	0.317967	21.7216	0.563935
A/09	2.17123	351.069	742.897	0.472567	0.01903	0.000662	0.002765	5.69e-05	0.591559	17.8914	0.367417
A/10	1.37125	192.249	461.764	0.416336	0.0181	0.0007326	0.002711	5.702e-05	0.519648	17.5462	0.368125
A/11	2.97796	599.363	968.889	0.618608	0.01761	0.0006596	0.002697	5.588e-05	0.553164	17.4489	0.36091
A/12	0.954542	140.217	318.317	0.440497	0.01815	0.0008908	0.002777	6.046e-05	0.443597	17.9697	0.390205
A/13	1.05437	150.214	310.306	0.484084	0.01903	0.000906	0.002912	6.3e-05	0.454422	18.8359	0.406572
A/14	1.24261	175.546	425.612	0.412454	0.01841	0.0010828	0.002722	6.262e-05	0.391138	17.6171	0.403997
A/15	3.14541	413.769	1072.82	0.385683	0.01851	0.000708	0.002746	5.688e-05	0.541542	17.7724	0.367242
A/16	2.7723	181.604	1026.73	0.176876	0.01755	0.000818	0.00274	5.868e-05	0.459477	17.7414	0.378713
A/17	1.31302	178.064	425.048	0.418927	0.01918	0.0008552	0.002864	6.088e-05	0.476741	18.5297	0.392943
A/18	0.416061	56.8757	139.789	0.406868	0.01919	0.001783	0.00277	7.76e-05	0.301513	17.9259	0.500051
B/01	1.38791	197.318	306.758	0.643236	0.0268	0.0011818	0.004003	8.482e-05	0.480511	25.8389	0.546878
B/02	1.5009	177.617	522.052	0.340228	0.01789	0.0007786	0.002762	5.812e-05	0.483502	17.8769	0.375178
B/03	1.23493	197.452	404.84	0.487728	0.01731	0.0007956	0.002756	5.842e-05	0.461195	17.833	0.377147
B/06	0.660967	67.9936	203.107	0.334768	0.02786	0.0019022	0.002907	7.488e-05	0.377264	18.8092	0.48264
B/07	1.63811	227.942	559.463	0.40743	0.01743	0.0008826	0.002729	5.904e-05	0.427244	17.6623	0.381068
B/08	3.00106	538.008	962.112	0.559195	0.01863	0.0005938	0.002719	5.424e-05	0.625869	17.5925	0.3504
B/09	1.23923	131.547	436.882	0.301105	0.0173	0.0007798	0.002759	5.788e-05	0.465414	17.859	0.373629
B/10	0.754692	74.7497	268.345	0.278558	0.01747	0.000939	0.002732	5.994e-05	0.408191	17.6863	0.386797
B/11	2.18204	322.877	749.79	0.430624	0.01699	0.0006264	0.002687	5.436e-05	0.548723	17.3914	0.351084
B/12	0.512277	55.1187	180.715	0.305004	0.01592	0.0015988	0.002735	7.592e-05	0.276406	17.7046	0.489241
B/13	0.780061	117.073	264.163	0.443184	0.01822	0.0009564	0.002713	5.912e-05	0.415139	17.5581	0.381583
B/14	1.75299	224.945	581.074	0.387119	0.0205	0.0007794	0.002746	5.618e-05	0.538114	17.7723	0.362762
B/16	1.66946	189.901	591.275	0.321172	0.01893	0.0009552	0.00277	5.982e-05	0.427979	17.929	0.386064
B/17	0.644814	69.4251	230.279	0.301482	0.01829	0.001489	0.002732	7.02e-05	0.315628	17.6854	0.452556
C/02	0.961925	87.2587	265.996	0.328045	0.02334	0.0011318	0.003483	7.408e-05	0.43861	22.5107	0.477794
C/03	4.32235	585.964	1489.07	0.39351	0.01874	0.000674	0.002699	5.416e-05	0.557937	17.4699	0.3498
C/05	2.29841	304.682	803.275	0.3793	0.01712	0.0006408	0.002684	5.374e-05	0.534929	17.374	0.347095
C/06	0.820342	87.3302	290.302	0.300825	0.01776	0.000888	0.002726	5.794e-05	0.425092	17.6469	0.37399
C/07	1.57918	152.607	560.636	0.272204	0.01786	0.0008744	0.00274	5.79e-05	0.431618	17.7379	0.373736
C/08	1.05729	142.669	360.352	0.395917	0.01734	0.0008068	0.00277	5.762e-05	0.447071	17.9263	0.372
C/09	0.515693	62.5103	179.975	0.347328	0.01795	0.0011662	0.00276	6.338e-05	0.353455	17.8638	0.408869
C/11	2.2214	287.191	937.294	0.306404	0.01741	0.0007604	0.002699	5.61e-05	0.475901	17.4731	0.362191
C/12	1.36806	137.531	496.619	0.276935	0.01757	0.0007462	0.002708	5.602e-05	0.487092	17.532	0.361677
C/13	3.28858	384.745	1046.32	0.367712	0.02293	0.0008388	0.002879	5.878e-05	0.558128	18.628	0.379494
C/14	0.610441	62.8308	215.332	0.291786	0.0183	0.0009908	0.002743	6.026e-05	0.405759	17.7565	0.388857
EGER-HOM-2	Pb	Th	U			2 s absolute		2 s absolute	error	Age (Ma)	2 s error
analysis	ppm1	ppm1	ppm1	Th/U	207Pb/235U2	207Pb/235U	206Pb/238U2	206Pb/238U	correlation	206Pb/238U3	206Pb/238U
A/01	1.53232	199.628	515.288	0.387411	0.02148	0.0008676	0.002679	5.658e-05	0.522884	17.3416	0.365275
A/02	3.29379	382.876	1086.94	0.352253	0.02397	0.0007944	0.002729	5.586e-05	0.617627	17.6643	0.360689
A/03	1.55653	223.876	539.1	0.415277	0.01679	0.0007156	0.002691	5.628e-05	0.490705	17.4177	0.363372
A/04	2.80036	349.694	972.968	0.359409	0.01892	0.0006344	0.002719	5.5e-05	0.60327	17.5997	0.355179
A/05	1.08731	139.487	381.395	0.365729	0.0173	0.0008076	0.002697	5.744e-05	0.456229	17.4581	0.370787
A/06	1.9885	206.218	691.393	0.298264	0.02119	0.000837	0.002718	5.676e-05	0.528687	17.5955	0.366428
A/07	2.53399	442.798	834.67	0.530506	0.01656	0.00062	0.002693	5.468e-05	0.542326	17.4264	0.353181
A/08	2.26666	336.516	762.578	0.441287	0.01684	0.0009682	0.002697	6.02e-05	0.388233	17.4553	0.388489
A/12	1.40781	174.095	498.324	0.349361	0.01673	0.0007276	0.002696	5.596e-05	0.477267	17.4522	0.361305
A/14	0.668246	83.0123	233.688	0.355227	0.01733	0.0010236	0.002693	6.028e-05	0.37897	17.4327	0.388971
A/15	1.25798	182.137	430.397	0.423183	0.01663	0.000861	0.002691	5.78e-05	0.414862	17.4174	0.373108
A/16	1.97068	230.43	695.931	0.331111	0.01714	0.0008274	0.002687	5.684e-05	0.438209	17.395	0.366927
A/23	0.729474	76.5197	261.482	0.292639	0.01845	0.0014402	0.002704	6.788e-05	0.321595	17.5057	0.437668
A/24	0.976832	140.667	328.833	0.427777	0.01881	0.0012328	0.002726	6.362e-05	0.356093	17.6423	0.410412
B/02	2.97483	318.184	1056.24	0.301241	0.01829	0.0005972	0.002675	5.232e-05	0.599015	17.319	0.337975
B/03	1.03832	140.364	358.24	0.391816	0.0167	0.0009114	0.002711	5.828e-05	0.39391	17.5471	0.376184
B/05	1.82563	209.21	649.001	0.322357	0.01727	0.0006852	0.002712	5.422e-05	0.503901	17.5561	0.35017
B/06	1.47071	177.837	517.453	0.343678	0.01798	0.0007836	0.0027	5.518e-05	0.468936	17.4782	0.356312
B/07	1.07798	144.332	367.325	0.392928	0.01711	0.0008736	0.002678	5.642e-05	0.412629	17.3349	0.364251
B/08	0.888887	91.1978	314.956	0.289557	0.01805	0.00103	0.002721	5.958e-05	0.383718	17.6151	0.384487
B/11	1.51358	161.382	544.329	0.296479	0.01777	0.0007984	0.002697	5.508e-05	0.454548	17.4606	0.355656									²
B/12	1.69608	285.439	558.58	0.511007	0.01718	0.0007318	0.002707	5.442e-05	0.471955	17.5171	0.351519
B/14	2.92105	725.79	921.751	0.787404	0.0174	0.000771	0.002706	5.41e-05	0.451195	17.5007	0.349637
B/15	1.66812	240.088	583.225	0.411656	0.01703	0.0007992	0.002707	5.468e-05	0.430427	17.5207	0.35314
B/16	2.13932	221.523	763.429	0.290168	0.01777	0.0007308	0.002749	5.39e-05	0.476763	17.7951	0.348142
B/17	4.89629	622.577	1739.32	0.357943	0.01804	0.0005168	0.002684	4.974e-05	0.6469	17.3748	0.321496
B/19	1.01405	127.388	354.749	0.359094	0.01689	0.0009658	0.002705	5.72e-05	0.369804	17.5097	0.369254
B/20	0.919981	132.045	313.974	0.42056	0.01684	0.001123	0.002705	6.038e-05	0.334725	17.5075	0.38964
B/21	1.66094	220.364	568.141	0.387869	0.01743	0.0008978	0.002715	5.558e-05	0.397435	17.573	0.358899
B/22	1.66147	193.578	579.862	0.333835	0.01794	0.0009142	0.002704	5.532e-05	0.401473	17.5042	0.357208
B/23	0.726817	87.417	259.168	0.337298	0.01683	0.0012092	0.002712	6.22e-05	0.319217	17.5555	0.401278
B/24	2.65175	369.7	886.201	0.417174	0.02158	0.0008812	0.002714	5.316e-05	0.479681	17.5655	0.343421
B/26	2.21368	246.269	790.786	0.311423	0.01806	0.0007108	0.002703	5.148e-05	0.483908	17.4986	0.332627
B/27	0.700995	101.935	237.979	0.428339	0.01585	0.0011476	0.002693	6.084e-05	0.312027	17.4301	0.392582
B/29	0.774128	95.6578	273.076	0.350297	0.01751	0.0010814	0.002686	5.768e-05	0.347711	17.3879	0.372312
A/09	1.60016	155.149	532.604	0.291302	0.02256	0.000896	0.002821	5.876e-05	0.524457	18.2579	0.379304
A/11	0.963751	150.717	304.927	0.494272	0.01915	0.0010192	0.002806	6.17e-05	0.413149	18.1541	0.398185
A/18	1.07984	156.54	349.936	0.447339	0.01942	0.0009646	0.00283	6.068e-05	0.431679	18.3101	0.391651
A/19	0.650132	67.5038	223.324	0.302269	0.01852	0.0011014	0.002824	6.328e-05	0.376789	18.2768	0.408254
A/20	1.30151	103.61	454.475	0.227976	0.0191	0.0008534	0.002877	5.974e-05	0.464736	18.6202	0.385603
A/21	2.0691	365.819	638.971	0.572513	0.01858	0.0007498	0.00283	5.748e-05	0.503304	18.3056	0.371222
B/01	0.91227	89.1142	306.282	0.290955	0.01831	0.0009792	0.002894	6.218e-05	0.401762	18.7272	0.40125
B/04	2.35023	245.164	758.723	0.323128	0.02448	0.0009076	0.002843	5.742e-05	0.544758	18.3982	0.37075
B/13	0.449021	59.1212	150.366	0.393183	0.01689	0.0012858	0.00286	6.766e-05	0.310758	18.5049	0.436359
B/25	1.03705	138.584	338.935	0.408882	0.01799	0.0010698	0.002872	6.098e-05	0.357052	18.5815	0.393586
B/28	1.66112	134.691	573.499	0.234859	0.01823	0.0007716	0.002863	5.482e-05	0.452389	18.53	0.354107
A/12	0.713458	91.8512	222.116	0.413528	0.01926	0.0011366	0.003019	6.494e-05	0.3645	19.5262	0.419035
IT-BEMUT2-1	Pb	Th	U			2 s absolute		2 s absolute	error	Age (Ma)	2 s error
analysis	ppm1	ppm1	ppm1	Th/U	207Pb/235U2	207Pb/235U	206Pb/238U2	206Pb/238U	correlation	206Pb/238U3	206Pb/238U
A/01	2.15704	472.431	731.636	0.645719	0.01713	0.000626	0.002694	5.35e-05	0.543425	17.4286	0.345695
A/02	0.964689	225.444	311.274	0.724262	0.02039	0.0009354	0.002704	5.702e-05	0.459664	17.4901	0.368275
A/03	3.19752	862.831	976.226	0.883843	0.01997	0.0007024	0.002747	5.46e-05	0.565103	17.7607	0.352941
A/04	1.33209	220.392	473.652	0.465305	0.0172	0.0007376	0.002686	5.49e-05	0.476622	17.3837	0.354554
A/05	1.42683	239.84	485.973	0.493526	0.02206	0.0008588	0.002684	5.478e-05	0.524268	17.3699	0.353797
A/06	3.69119	451.45	1277.78	0.353307	0.01883	0.0005764	0.002867	5.556e-05	0.633083	18.5514	0.358876
A/07	2.90058	528.759	1011.57	0.522711	0.01733	0.000574	0.002698	5.274e-05	0.59018	17.4588	0.340768
A/08	2.11989	459.108	722.164	0.635739	0.01717	0.0007622	0.002685	5.516e-05	0.462787	17.3711	0.356303
A/09	2.11209	375.395	688.726	0.545057	0.01904	0.0006974	0.002864	5.692e-05	0.542596	18.5251	0.367651
A/10	1.04322	163.292	349.82	0.466788	0.0191	0.0010114	0.002876	6.186e-05	0.406192	18.6051	0.399243
A/11	1.32998	235.528	465.402	0.506075	0.01813	0.0008678	0.002694	5.642e-05	0.437536	17.4337	0.364308
A/12	1.68601	347.861	579.735	0.600034	0.0175	0.0006714	0.002703	5.398e-05	0.520527	17.4882	0.348746
A/14	3.10262	1114.26	921.304	1.20944	0.01867	0.0006784	0.002677	5.32e-05	0.546917	17.2989	0.344258
A/15	0.671979	119.957	234.987	0.510482	0.01675	0.0011192	0.002707	6.216e-05	0.343661	17.5171	0.401078
A/16	4.16443	1591.22	1174.66	1.35462	0.02083	0.0006116	0.002675	5.172e-05	0.658501	17.2808	0.334985
A/17	4.70984	510.521	1761.29	0.289856	0.01749	0.0004866	0.002685	5.132e-05	0.687005	17.3837	0.331581
A/18	0.745781	131.593	229.798	0.572649	0.02542	0.0013562	0.002885	6.466e-05	0.420089	18.6591	0.417221
A/19	0.655161	100.812	231.745	0.435013	0.01811	0.0010246	0.002712	5.926e-05	0.386221	17.552	0.382476
A/21	1.28445	287.903	425.756	0.676216	0.01814	0.001349	0.002697	6.58e-05	0.328073	17.4468	0.424472
B/01	1.63377	308.595	554.521	0.556507	0.02077	0.0008294	0.0027	5.488e-05	0.509006	17.4704	0.354479
B/02	1.15357	229.001	393.687	0.581681	0.01904	0.0008218	0.002696	5.526e-05	0.474889	17.4438	0.356921
B/03	4.34243	861.288	1517.78	0.567466	0.01727	0.00072	0.002686	5.428e-05	0.484723	17.38	0.350635
B/04	1.61708	269.017	569.93	0.472017	0.01705	0.0007168	0.00271	5.472e-05	0.48029	17.5378	0.353423
B/05	1.64387	405.652	544.47	0.74504	0.01717	0.0007384	0.002689	5.462e-05	0.472323	17.3929	0.35292
B/06	2.24474	581.224	750.454	0.774496	0.01748	0.0007366	0.002679	5.422e-05	0.480282	17.3275	0.350375
B/07	1.91885	359.503	675.886	0.531899	0.01738	0.0006552	0.002673	5.3e-05	0.52596	17.2978	0.342416
B/10	0.813803	177.522	277.92	0.638751	0.01688	0.0009134	0.002702	5.772e-05	0.394778	17.4803	0.372703
B/11	1.96775	493.978	628.061	0.786514	0.02273	0.0010002	0.002698	5.646e-05	0.475567	17.4493	0.364728
B/12	1.67427	328.318	568.787	0.577225	0.02012	0.0007964	0.002723	5.504e-05	0.510655	17.6176	0.355531
B/13	1.09462	166.786	389.312	0.428411	0.01909	0.0012218	0.002708	6.252e-05	0.360725	17.5265	0.403354
B/14	2.28355	510.056	758.689	0.672286	0.0209	0.000728	0.00272	5.384e-05	0.568265	17.5948	0.347907
B/17	2.42503	513.127	841.124	0.61005	0.01835	0.0006388	0.002674	5.256e-05	0.564632	17.3013	0.339644
B/18	2.98417	617.467	968.445	0.637586	0.02468	0.0007752	0.002703	5.308e-05	0.625196	17.4868	0.34301
B/19	3.1654	564.582	1116.24	0.50579	0.01799	0.0006268	0.002698	5.298e-05	0.563602	17.4594	0.342295
B/20	2.16336	460.838	731.864	0.629677	0.01809	0.0006702	0.002716	5.384e-05	0.535069	17.5707	0.347877
C/01	1.5577	322.245	535.674	0.601569	0.01784	0.0007418	0.002705	5.47e-05	0.486327	17.501	0.353355
C/02	0.439581	60.3647	159.694	0.378003	0.01697	0.0013956	0.002698	6.798e-05	0.30638	17.4641	0.438327
C/04	0.979494	182.634	341.847	0.534259	0.01815	0.000956	0.002701	5.794e-05	0.407261	17.4777	0.374057
C/05	0.909461	139.859	308.843	0.452848	0.02259	0.0013152	0.00273	6.256e-05	0.393603	17.6671	0.403632
C/06	2.19957	381.691	774.527	0.492805	0.01822	0.0006542	0.002708	5.342e-05	0.549406	17.5242	0.345112
C/07	1.40991	222.58	464.219	0.479473	0.01803	0.0007748	0.002898	5.874e-05	0.471674	18.7461	0.379292
C/08	1.3389	317.165	446.061	0.711034	0.01676	0.00087	0.002691	5.706e-05	0.408482	17.407	0.368513
C/09	0.675368	88.7274	244.245	0.363272	0.01651	0.0014068	0.002697	6.862e-05	0.298596	17.4582	0.442426
C/10	4.97593	1564.93	1573.57	0.994511	0.01715	0.0005456	0.002669	5.166e-05	0.608409	17.2553	0.334184
C/11	1.83659	283.817	653.228	0.434484	0.01801	0.0007824	0.002698	5.514e-05	0.470446	17.462	0.356087
C/12	1.43627	242.881	500.407	0.485367	0.02051	0.001464	0.002672	6.574e-05	0.344681	17.293	0.42399
C/13	0.948391	200.926	322.536	0.622958	0.01754	0.0009392	0.002706	5.8e-05	0.400287	17.5066	0.374489
C/14	2.22738	454.476	763.531	0.595229	0.01859	0.000664	0.002706	5.344e-05	0.552904	17.5076	0.345291
C/15	2.83043	770.042	931.984	0.826239	0.01831	0.0006938	0.002679	5.342e-05	0.526242	17.3257	0.345296
C/16	3.05202	919.84	967.113	0.95112	0.01801	0.000614	0.002704	5.294e-05	0.574279	17.4819	0.342353
C/17	0.664603	73.3345	231.731	0.316464	0.01824	0.0010792	0.002884	6.35e-05	0.372136	18.662	0.409703
C/18	2.27905	605.588	732.746	0.826464	0.01995	0.0006972	0.002695	5.324e-05	0.565282	17.4285	0.344158
C/19	2.42143	435.5	859.819	0.506502	0.01736	0.0008376	0.002683	5.608e-05	0.433212	17.363	0.362124
C/20	1.77664	336.41	629.74	0.534204	0.01878	0.0007256	0.002686	5.384e-05	0.518797	17.3812	0.347802
1: concentration uncertainty c.20%
2: data not corrected for common-Pb
3: 206Pb/238U ages corrected from 230Th/238U and 231Pa/235U initial disequilibria according to Sakata et al. (2017) and Sakata (2018).
Decay constants of Jaffrey et al. (1971) used
