# Supplementary material for: Large-magnitude (VEI ≥ 7) ‘wet’ explosive silicic eruption preserved a Lower Miocene habitat at the Ipolytarnóc Fossil Site, North Hungary
Source: Sci Rep. 2022 Jun 13;12:9743. doi: 10.1038/s41598-022-13586-3 (PMC9192734; doi:10.1038/s41598-022-13586-3)
Supplement: Supplementary file 10 — Supplementary Information 4C. [file 41598_2022_13586_MOESM10_ESM.xlsx]

## Sheet: plagtable.Spectra.Summary
Summary of 40Ar/39Ar results
										Preferred Age				Integrated age
Sample	Unit	Location	L#	Irrad	min	analysis	n	%39Ar	MSWD	Age(Ma)	±	1s	n	Age(Ma)	±	1s
EGE_HOM_1			68479-03	NM-316M	Plagioclase	Plateau	3	100	0.11	18.251	±	0.0993905	3	18.2888	±	0.15
EGE_HOM_1			68479-04	NM-316M	Plagioclase	Plateau	2	100	0.67	18.6015	±	0.12885	2	18.5742	±	0.16
EGE_HOM_1			68479-05	NM-316M	Plagioclase	Plateau	2	100	0.05	18.3128	±	0.0878245	2	18.3151	±	0.11
EGE_HOM_1			68479-06	NM-316M	Plagioclase	Plateau	2	100	0.03	18.4477	±	0.160089	2	18.43	±	0.2
EGE_HOM_1			68479-07	NM-316M	Plagioclase	Plateau	2	100	0.01	18.4826	±	0.0800929	2	18.4876	±	0.12
EGE_HOM_1			68479-08	NM-316M	Plagioclase	Plateau	2	100	2.98	18.5655	±	0.267782	2	18.5344	±	0.19
EGE_HOM_1			68479-09	NM-316M	Plagioclase	Plateau	2	100	4.26	18.2743	±	0.456918	2	18.6627	±	0.3
EGE_HOM_1			68479-10	NM-316M	Plagioclase	Plateau	2	100	6.09	18.2624	±	0.201574	2	18.1942	±	0.11
EGE_HOM_1			68479-11	NM-316M	Plagioclase	Plateau	2	100	1.82	18.0344	±	0.0624252	2	17.9967	±	0.07
EGE_HOM_1			68479-12	NM-316M	Plagioclase	Plateau	2	100	0.32	18.3204	±	0.11551	2	18.2877	±	0.16
EGE_HOM_1			68479-13	NM-316M	Plagioclase	Plateau	2	100	1.62	18.3878	±	0.229188	2	18.311	±	0.2
EGE_HOM_1			68479-14	NM-316M	Plagioclase	Plateau	2	100	3.45	18.6131	±	0.160083	2	18.5385	±	0.12
EGE_HOM_1			68479-15	NM-316M	Plagioclase	Plateau	2	100	0.04	18.3376	±	0.154806	2	18.3558	±	0.179833
EGE_HOM_1			68479-16	NM-316M	Plagioclase	Plateau	2	100	1.18	18.397	±	0.0922545	2	18.3385	±	0.12
EGE_HOM_1			68479-18	NM-316M	Plagioclase	Plateau	2	100	0.12	18.5785	±	0.2	2	18.6033	±	0.19
EGE_HOM_1			68479-19	NM-316M	Plagioclase	Plateau	2	100	0.79	18.0802	±	0.129142	2	18.1668	±	0.2
EGE_HOM_1			68479-20	NM-316M	Plagioclase	Plateau	2	100	0.99	18.2548	±	0.302487	2	18.1427	±	0.4
EGE_HOM_1			68479-21	NM-316M	Plagioclase	Plateau	2	100	3.73	18.0894	±	0.0798694	2	18.045	±	0.06
EGE_HOM_1			68479-22	NM-316M	Plagioclase	Step B	1	93.5	NA	18.2812	±	0.0872216	2	18.48	±	0.12
EGE_HOM_1			68479-23	NM-316M	Plagioclase	Plateau	2	100	0.11	18.7678	±	0.237457	2	18.7932	±	0.3
EGE_HOM_1			68479-24	NM-316M	Plagioclase	Plateau	2	100	5.93	18.0885	±	0.10514	2	18.0333	±	0.06
EGE_HOM_1			68479-25	NM-316M	Plagioclase	Plateau	2	100	0.93	18.9387	±	0.482702	2	19.1312	±	0.6
EGE_HOM_1			68479-26	NM-316M	Plagioclase	Plateau	2	100	0.91	18.6939	±	0.252476	2	18.7446	±	0.03
IT_BEMUT2			68482-03	NM-316M	Plagioclase	Plateau	2	100	0.82	18.3555	±	0.329845	2	18.5046	±	0.367663
IT_BEMUT2			68482-04	NM-316M	Plagioclase	Step B	1	81.1	NA	17.518	±	0.149286	2	18.3455	±	0.167756
IT_BEMUT2			68482-05	NM-316M	Plagioclase	Plateau	2	100	4.3	17.6041	±	0.351557	2	17.7186	±	0.178183
IT_BEMUT2			68482-06	NM-316M	Plagioclase	Step B	1	81.5	NA	17.7191	±	0.176325	2	18.9376	±	0.197283
IT_BEMUT2			68482-07	NM-316M	Plagioclase	Plateau	2	100	0.48	18.7938	±	0.569154	2	18.7154	±	0.68
IT_BEMUT2			68482-08	NM-316M	Plagioclase	Step B	1	83.1	NA	18.1623	±	0.159055	2	19.5637	±	0.19226
IT_BEMUT2			68482-09	NM-316M	Plagioclase	Plateau	2	100	22.2	17.3626	±	0.375375	2	17.585	±	0.11
IT_BEMUT2			68482-10	NM-316M	Plagioclase	Step B	1	73.4	NA	16.8979	±	0.155252	2	16.8734	±	0.19
IT_BEMUT2			68482-11	NM-316M	Plagioclase	Step B	1	79.7	NA	16.5468	±	0.404679	2	17.8583	±	0.58
IT_BEMUT2			68482-12	NM-316M	Plagioclase	Plateau	2	100	2.36	17.2743	±	0.493135	2	17.3336	±	0.38
IT_BEMUT2			68482-13	NM-316M	Plagioclase	Plateau	2	100	0.66	19.1604	±	0.51257	2	18.9711	±	0.68
IT_BEMUT2			68482-14	NM-316M	Plagioclase	Step B	1	81.4	NA	18.1083	±	0.20173	2	19.9289	±	2.26
IT_BEMUT2			68482-15	NM-316M	Plagioclase	Plateau	2	100	1.67	17.8796	±	0.26459	2	18.0459	±	0.27
IT_BEMUT2			68482-16	NM-316M	Plagioclase	Plateau	2	100	2.29	17.3424	±	0.11418	2	17.392	±	0.1
IT_BEMUT2			68482-17	NM-316M	Plagioclase	Plateau	2	100	0.14	17.1736	±	0.202105	2	17.1296	±	2.27
IT_BEMUT2			68482-18	NM-316M	Plagioclase	Step B	1	78.3	NA	18.1	±	0.15	2	19.9411	±	0.183451
IT_BEMUT2			68482-19	NM-316M	Plagioclase	Step B	1	79.3	NA	17.6667	±	0.405071	2	17.5821	±	0.59
IT_BEMUT2			68482-20	NM-316M	Plagioclase	Step B	1	72.1	NA	17.4786	±	0.195103	2	18.0912	±	0.199739
IT_BEMUT2			68482-21	NM-316M	Plagioclase	Step B	1	62.5	NA	17.5567	±	0.0907602	2	18.242	±	0.1
IT_BEMUT2			68482-22	NM-316M	Plagioclase	Step B	1	92	NA	17.3533	±	0.0640465	2	17.5075	±	0.087
IT_BEMUT2			68482-23	NM-316M	Plagioclase	Plateau	2	100	0.88	18.4427	±	0.238434	2	18.4232	±	0.26
IT_BEMUT2			68482-24	NM-316M	Plagioclase	Step B	1	78.5	NA	18.196	±	0.416581	2	19.0908	±	0.56
IT_BEMUT2			68482-25	NM-316M	Plagioclase	Step B	1	85.4	NA	17.6989	±	0.482498	2	19.2767	±	0.66
EGE_HOM_1			68481-01	NM-316M	Biotite	no plateau							12	16.8723	±	0.0268817
IT_BEMUT2			68483-01	NM-316M	Biotite	no plateau							12	2.6342	±	0.11111

## Sheet: plagtable_ratio_data
Argon ratio data for step-heated samples.
	ID	Power	40Ar/39Ar	37Ar/39Ar	36Ar/39Ar	39ArK	K/Ca	40Ar*	39Ar	Age	±1s
		(Watts)			(x 10-3)	(x 10-15 mol)		(%)	(%)	(Ma)	(Ma)
	EGE_HOM_1, Plagioclase, J=0.0035076±0.03%, IC=0.9953±0.0008003, NM-316M, Lab#=68479-03
	A	0.15	4.31966	3.57233	5.7326	0.029606	0.142821	67.4723	8.89243	18.6294	0.859396
	B	0.22	2.89642	5.69733	1.6827	0.0563335	0.0895514	98.8679	25.8127	18.3154	0.425629
	C	3.5	2.89337	5.94854	1.7832	0.246996	0.0857697	98.5564	100	18.2419	0.102768
	Integrated age ± 1s			n=3		0.332935	0.0895875			18.2888	0.15
	Plateau ± 1s		steps A-C	n=3	MSWD=0.11	0.332935	0.091±0.032		100	18.251	0.0993905
	EGE_HOM_1, Plagioclase, J=0.0035076±0.03%, IC=0.9953±0.0008003, NM-316M, Lab#=68479-04
	A	0.21	3.81842	2.86352	3.9531	0.0935828	0.178174	75.4783	34.0904	18.4094	0.267472
	B	3.5	3.48172	3.67912	2.911	0.180931	0.138676	83.8777	100	18.6594	0.146844
	Integrated age ± 1s			n=2		0.274514	0.150008			18.5742	0.16
	Plateau ± 1s		steps A-B	n=2	MSWD=0.67	0.274514	0.152±0.028		100	18.6015	0.12885
	EGE_HOM_1, Plagioclase, J=0.0035076±0.03%, IC=0.9953±0.0008003, NM-316M, Lab#=68479-05
	A	0.21	2.94617	2.09223	0.8217	0.1687	0.243857	97.5576	40.6517	18.3384	0.148234
	B	3.5	2.95681	3.67995	1.3262	0.246289	0.138644	96.8901	100	18.299	0.108667
	Integrated age ± 1s			n=2		0.41499	0.168111			18.3151	0.11
	Plateau ± 1s		steps A-B	n=2	MSWD=0.05	0.41499	0.181±0.074		100	18.3128	0.0878245
	EGE_HOM_1, Plagioclase, J=0.0035076±0.03%, IC=0.9953±0.0008003, NM-316M, Lab#=68479-06
	A	0.21	5.4432	2.73594	9.478	0.029777	0.186482	52.5763	14.1184	18.2904	0.89686
	B	3.5	3.78749	3.77374	4.0822	0.181133	0.135199	76.2292	100	18.4529	0.162594
	Integrated age ± 1s			n=2		0.21091	0.140656			18.43	0.2
	Plateau ± 1s		steps A-B	n=2	MSWD=0.03	0.21091	0.142±0.036		100	18.4477	0.160089
	EGE_HOM_1, Plagioclase, J=0.0035076±0.03%, IC=0.9953±0.0008003, NM-316M, Lab#=68479-07
	A	0.21	6.52491	2.65229	12.9717	0.0274323	0.192364	44.5006	7.1168	18.5597	0.926563
	B	3.5	3.40887	3.50184	2.7084	0.358026	0.145696	84.8661	100	18.482	0.0801859
	Integrated age ± 1s			n=2		0.385458	0.148254			18.4876	0.12
	Plateau ± 1s		steps A-B	n=2	MSWD=0.01	0.385458	0.149±0.033		100	18.4826	0.0800929
	EGE_HOM_1, Plagioclase, J=0.0035076±0.03%, IC=0.9953±0.0008003, NM-316M, Lab#=68479-08
	A	0.21	2.98819	4.53995	1.7191	0.0908316	0.112381	95.3822	42.7397	18.217	0.254485
	B	3.5	3.08846	5.24265	1.9627	0.121691	0.097318	95.053	100	18.7712	0.195503
	Integrated age ± 1s			n=2		0.212523	0.10323			18.5344	0.19
	Plateau ± 1s		steps A-B	n=2	MSWD=2.98	0.212523	0.104±0.011		100	18.5655	0.267782
	EGE_HOM_1, Plagioclase, J=0.0035076±0.03%, IC=0.9953±0.0008003, NM-316M, Lab#=68479-09
	A	0.21	3.22853	2.95963	2.0756	0.10417	0.172388	88.4534	92.2847	18.2362	0.222005
	B	3.5	4.73515	2.72962	4.1696	0.00870896	0.186914	78.6307	100	23.7553	2.66327
	Integrated age ± 1s			n=2		0.112879	0.173428			18.6627	0.3
	Plateau ± 1s		steps A-B	n=2	MSWD=4.26	0.112879	0.174±0.010		100	18.2743	0.456918
	EGE_HOM_1, Plagioclase, J=0.0035076±0.03%, IC=0.9953±0.0008003, NM-316M, Lab#=68479-10
	A	0.21	3.32222	2.10836	2.37	0.117421	0.241991	84.0679	30.6443	17.8279	0.194119
	B	3.5	3.09866	2.78865	1.5241	0.265753	0.182958	92.7887	100	18.3558	0.0900287
	Integrated age ± 1s			n=2		0.383175	0.197735			18.1942	0.11
	Plateau ± 1s		steps A-B	n=2	MSWD=6.09	0.383175	0.201±0.042		100	18.2624	0.201574
	EGE_HOM_1, Plagioclase, J=0.0035076±0.03%, IC=0.9953±0.0008003, NM-316M, Lab#=68479-11
	A	0.21	4.16095	1.38061	4.9976	0.171761	0.36955	67.1629	26.6405	17.8385	0.1523
	B	3.5	2.87468	2.40048	0.8167	0.472977	0.212543	98.4121	100	18.0541	0.0483341
	Integrated age ± 1s			n=2		0.644738	0.239654			17.9967	0.07
	Plateau ± 1s		steps A-B	n=2	MSWD=1.82	0.644738	0.254±0.111		100	18.0344	0.0624252
	EGE_HOM_1, Plagioclase, J=0.0035076±0.03%, IC=0.9953±0.0008003, NM-316M, Lab#=68479-12
	A	0.21	3.16043	5.71182	2.6908	0.0548572	0.0893243	89.5661	22.9869	18.1099	0.389122
	B	3.5	2.9484	5.46716	1.781	0.183788	0.0933216	97.2702	100	18.3407	0.120802
	Integrated age ± 1s			n=2		0.238645	0.0923713			18.2877	0.16
	Plateau ± 1s		steps A-B	n=2	MSWD=0.32	0.238645	0.092±0.003		100	18.3204	0.11551
	EGE_HOM_1, Plagioclase, J=0.0035076±0.03%, IC=0.9953±0.0008003, NM-316M, Lab#=68479-13
	A	0.21	3.46019	2.79643	2.9942	0.0492778	0.182449	80.9947	30.9219	17.8993	0.423677
	B	3.5	3.00794	7.69969	2.5319	0.110084	0.0662629	96	100	18.4952	0.198719
	Integrated age ± 1s			n=2		0.159362	0.0824636			18.311	0.2
	Plateau ± 1s		steps A-B	n=2	MSWD=1.62	0.159362	0.102±0.082		100	18.3878	0.229188
	EGE_HOM_1, Plagioclase, J=0.0035076±0.03%, IC=0.9953±0.0008003, NM-316M, Lab#=68479-14
	A	0.21	3.66976	3.1431	3.6926	0.0779013	0.162325	77.2108	22.2491	18.1022	0.28815
	B	3.5	3.07642	5.18297	1.9629	0.272231	0.0984386	94.8781	100	18.6632	0.0902257
	Integrated age ± 1s			n=2		0.350132	0.107874			18.5385	0.12
	Plateau ± 1s		steps A-B	n=2	MSWD=3.45	0.350132	0.113±0.045		100	18.6131	0.160083
	EGE_HOM_1, Plagioclase, J=0.0035076±0.03%, IC=0.9953±0.0008003, NM-316M, Lab#=68479-15
	A	0.21	4.31072	1.36548	5.1702	0.035872	0.373644	67.0879	20.2216	18.4578	0.627654
	B	3.5	3.00145	3.2472	1.339	0.141522	0.157121	95.6355	100	18.3298	0.159626
	Integrated age ± 1s			n=2		0.177394	0.177953			18.3558	0.179833
	Plateau ± 1s		steps A-B	n=2	MSWD=0.04	0.177394	0.201±0.153		100	18.3376	0.154806
	EGE_HOM_1, Plagioclase, J=0.0035076±0.03%, IC=0.9953±0.0008003, NM-316M, Lab#=68479-16
	A	0.21	4.33692	2.80666	5.9877	0.0451797	0.181783	64.4237	13.2636	17.8533	0.506759
	B	3.5	2.94433	5.78136	1.8179	0.295449	0.0882498	97.7677	100	18.4126	0.0858272
	Integrated age ± 1s			n=2		0.340628	0.0947014			18.3385	0.12
	Plateau ± 1s		steps A-B	n=2	MSWD=1.18	0.340628	0.101±0.066		100	18.397	0.0922545
	EGE_HOM_1, Plagioclase, J=0.0035076±0.03%, IC=0.9953±0.0008003, NM-316M, Lab#=68479-18
	A	0.21	3.56636	3.78265	3.1836	0.0475226	0.13488	82.245	21.8189	18.7429	0.501785
	B	3.5	2.95489	5.11454	1.5844	0.170282	0.0997556	98.269	100	18.5642	0.147968
	Integrated age ± 1s			n=2		0.217805	0.105761			18.6033	0.19
	Plateau ± 1s		steps A-B	n=2	MSWD=0.12	0.217805	0.107±0.025		100	18.5785	0.2
	EGE_HOM_1, Plagioclase, J=0.0035076±0.03%, IC=0.9953±0.0008003, NM-316M, Lab#=68479-19
	A	0.21	4.09417	2.83745	4.652	0.0278841	0.179811	72.0209	13.4723	18.8348	0.856734
	B	3.5	2.94669	3.75967	1.44	0.179089	0.135704	95.957	100	18.0627	0.130508
	Integrated age ± 1s			n=2		0.206973	0.14034			18.1668	0.2
	Plateau ± 1s		steps A-B	n=2	MSWD=0.79	0.206973	0.142±0.031		100	18.0802	0.129142
	EGE_HOM_1, Plagioclase, J=0.0035076±0.03%, IC=0.9953±0.0008003, NM-316M, Lab#=68479-20
	A	0.21	5.22999	3.98913	9.4584	0.0343288	0.127899	52.7123	33.8685	17.6367	0.690496
	B	3.5	3.94381	3.94478	4.6862	0.0670302	0.129336	72.9886	100	18.4016	0.33642
	Integrated age ± 1s			n=2		0.101359	0.128846			18.1427	0.4
	Plateau ± 1s		steps A-B	n=2	MSWD=0.99	0.101359	0.129±0.001		100	18.2548	0.302487
	EGE_HOM_1, Plagioclase, J=0.0035076±0.03%, IC=0.9953±0.0008003, NM-316M, Lab#=68479-21
	A	0.21	3.68145	1.00251	3.3076	0.134061	0.508928	75.63	18.529	17.7638	0.173598
	B	3.5	2.95246	2.38518	1.0467	0.589458	0.213906	96.1055	100	18.1089	0.0424801
	Integrated age ± 1s			n=2		0.72352	0.239624			18.045	0.06
	Plateau ± 1s		steps A-B	n=2	MSWD=3.73	0.72352	0.269±0.209		100	18.0894	0.0798694
	EGE_HOM_1, Plagioclase, J=0.0035076±0.03%, IC=0.9953±0.0008003, NM-316M, Lab#=68479-22
x	A	0.21	3.60498	4.80929	2.2182	0.0204959	0.106087	92.6808	6.46919	21.3502	1.05103
	B	3.5	3.13577	4.94788	2.2999	0.296328	0.103116	91.1779	100	18.2812	0.0872216
	Integrated age ± 1s			n=2		0.316823	0.103303			18.48	0.12
	Step B									18.2812	0.0872216
	EGE_HOM_1, Plagioclase, J=0.0035076±0.03%, IC=0.9953±0.0008003, NM-316M, Lab#=68479-23
	A	0.21	3.06236	5.63222	1.9003	0.0379057	0.0905866	96.6524	31.3497	18.9296	0.550873
	B	3.5	3.072	4.76241	1.7924	0.0830067	0.107132	95.3888	100	18.7309	0.263064
	Integrated age ± 1s			n=2		0.120912	0.101327			18.7932	0.3
	Plateau ± 1s		steps A-B	n=2	MSWD=0.11	0.120912	0.102±0.012		100	18.7678	0.237457
	EGE_HOM_1, Plagioclase, J=0.0035076±0.03%, IC=0.9953±0.0008003, NM-316M, Lab#=68479-24
	A	0.21	3.38436	1.25804	2.4004	0.14874	0.405555	82.0454	21.0746	17.7155	0.159171
	B	3.5	2.87648	2.85722	0.918	0.55704	0.178567	98.6696	100	18.1181	0.0447993
	Integrated age ± 1s			n=2		0.70578	0.202423			18.0333	0.06
	Plateau ± 1s		steps A-B	n=2	MSWD=5.93	0.70578	0.226±0.161		100	18.0885	0.10514
	EGE_HOM_1, Plagioclase, J=0.0035076±0.03%, IC=0.9953±0.0008003, NM-316M, Lab#=68479-25
	A	0.21	3.80359	1.77673	2.6072	0.0151102	0.287158	83.533	23.828	20.2692	1.45865
	B	3.5	4.34284	5.20201	6.1943	0.0483032	0.0980782	67.5638	100	18.7751	0.511479
	Integrated age ± 1s			n=2		0.0634134	0.116291			19.1312	0.6
	Plateau ± 1s		steps A-B	n=2	MSWD=0.93	0.0634134	0.143±0.134		100	18.9387	0.482702
	EGE_HOM_1, Plagioclase, J=0.0035076±0.03%, IC=0.9953±0.0008003, NM-316M, Lab#=68479-26
	A	0.21	3.46412	0.987029	1.8743	0.0522484	0.516909	86.3277	38.7071	19.0698	0.467402
	B	3.5	2.9036	5.43168	1.5148	0.0827356	0.0939312	99.8517	100	18.5391	0.299899
	Integrated age ± 1s			n=2		0.134984	0.137355			18.7446	0.03
	Plateau ± 1s		steps A-B	n=2	MSWD=0.91	0.134984	0.258±0.299		100	18.6939	0.252476
	IT_BEMUT2, Plagioclase, J=0.0035237±0.03%, IC=0.9953±0.0008003, NM-316M, Lab#=68482-03
	A	0.21	3.65534	6.34762	3.9304	0.0211182	0.0803773	82.3335	21.9722	19.3514	1.14915
	B	3.5	3.628	6.50618	4.4581	0.0749953	0.0784183	78.2713	100	18.2661	0.34429
	Integrated age ± 1s			n=2		0.0961136	0.0788405			18.5046	0.367663
	Plateau ± 1s		steps A-B	n=2	MSWD=0.82	0.0961136	0.079±0.001		100	18.3555	0.329845
	IT_BEMUT2, Plagioclase, J=0.0035237±0.03%, IC=0.9953±0.0008003, NM-316M, Lab#=68482-04
x	A	0.21	4.93774	2.61975	5.9905	0.0419558	0.194753	68.4411	19.8969	21.6727	0.607362
	B	3.5	3.00885	5.74002	2.5413	0.16891	0.0888854	90.5826	100	17.518	0.149286
	Integrated age ± 1s			n=2		0.210866	0.0996445			18.3455	0.167756
	Step B									17.518	0.149286
	IT_BEMUT2, Plagioclase, J=0.0035237±0.03%, IC=0.9953±0.0008003, NM-316M, Lab#=68482-05
	A	0.21	3.16206	4.77063	2.3745	0.0632635	0.106947	90.1223	33.2601	18.3027	0.377148
	B	3.5	2.99969	10.4994	3.9019	0.126945	0.0485938	90.0917	100	17.4273	0.189782
	Integrated age ± 1s			n=2		0.190209	0.0593331			17.7186	0.178183
	Plateau ± 1s		steps A-B	n=2	MSWD=4.30	0.190209	0.068±0.041		100	17.6041	0.351557
	IT_BEMUT2, Plagioclase, J=0.0035237±0.03%, IC=0.9953±0.0008003, NM-316M, Lab#=68482-06
x	A	0.21	7.3512	3.96169	13.1515	0.0331721	0.128785	51.4875	18.5127	24.291	0.763804
	B	3.5	3.37941	9.83507	4.8457	0.146014	0.051876	81.3274	100	17.7191	0.176325
	Integrated age ± 1s			n=2		0.179186	0.0583003			18.9376	0.197283
	Step B									17.7191	0.176325
	IT_BEMUT2, Plagioclase, J=0.0035237±0.03%, IC=0.9953±0.0008003, NM-316M, Lab#=68482-07
	A	0.21	3.37594	10.3212	4.7258	0.0209476	0.0494326	83.5183	38.5158	18.1815	1.04835
	B	3.5	3.27191	11.2486	4.18	0.0334394	0.0453572	90.259	100	19.0497	0.677691
	Integrated age ± 1s			n=2		0.0543871	0.046844			18.7154	0.68
	Plateau ± 1s		steps A-B	n=2	MSWD=0.48	0.0543871	0.047±0.003		100	18.7938	0.569154
	IT_BEMUT2, Plagioclase, J=0.0035237±0.03%, IC=0.9953±0.0008003, NM-316M, Lab#=68482-08
x	A	0.21	8.16883	5.10125	15.1126	0.0323952	0.100015	50.3843	16.9328	26.4225	0.874462
	B	3.5	3.08941	8.8041	3.3413	0.158921	0.0579508	91.2826	100	18.1623	0.159055
	Integrated age ± 1s			n=2		0.191316	0.0623842			19.5637	0.19226
	Step B									18.1623	0.159055
	IT_BEMUT2, Plagioclase, J=0.0035237±0.03%, IC=0.9953±0.0008003, NM-316M, Lab#=68482-09
	A	0.21	4.46381	2.39804	5.4931	0.0557211	0.212759	67.9754	13.3292	19.4647	0.453233
	B	3.5	2.97442	5.2518	2.4042	0.362318	0.0971485	90.4954	100	17.2956	0.08093
	Integrated age ± 1s			n=2		0.418039	0.10472			17.585	0.11
	Plateau ± 1s		steps A-B	n=2	MSWD=22.20	0.418039	0.113±0.082		100	17.3626	0.375375
	IT_BEMUT2, Plagioclase, J=0.0035237±0.03%, IC=0.9953±0.0008003, NM-316M, Lab#=68482-10
x	A	0.21	3.20376	5.17885	3.4184	0.0616098	0.0985169	81.6142	26.5859	16.8055	0.408791
	B	3.5	2.90448	6.21352	2.6487	0.170129	0.082112	90.4796	100	16.8979	0.155252
	Integrated age ± 1s			n=2		0.231739	0.0859135			16.8734	0.19
	Step B									16.8979	0.155252
	IT_BEMUT2, Plagioclase, J=0.0035237±0.03%, IC=0.9953±0.0008003, NM-316M, Lab#=68482-11
x	A	0.21	12.7015	3.17736	31.7208	0.0155758	0.160575	28.1969	20.3216	22.9912	1.81209
	B	3.5	3.06798	9.02425	4.1801	0.0610707	0.056537	83.6957	100	16.5468	0.404679
	Integrated age ± 1s			n=2		0.0766465	0.0650782			17.8583	0.58
	Step B									16.5468	0.404679
	IT_BEMUT2, Plagioclase, J=0.0035237±0.03%, IC=0.9953±0.0008003, NM-316M, Lab#=68482-12
	A	0.21	3.75906	2.60472	4.0019	0.0456965	0.195876	74.1565	45.2245	17.8863	0.511972
	B	3.5	3.07953	5.86824	3.1545	0.0553472	0.0869433	85.2372	100	16.877	0.412478
	Integrated age ± 1s			n=2		0.101044	0.11611			17.3336	0.38
	Plateau ± 1s		steps A-B	n=2	MSWD=2.36	0.101044	0.136±0.077		100	17.2743	0.493135
	IT_BEMUT2, Plagioclase, J=0.0035237±0.03%, IC=0.9953±0.0008003, NM-316M, Lab#=68482-13
	A	0.21	4.77628	8.62125	8.3686	0.0440237	0.0591798	62.8878	64.9992	19.3537	0.564867
	B	3.5	10.1042	2.0772	25.1248	0.0237059	0.245621	28.1402	100	18.26	1.21937
	Integrated age ± 1s			n=2		0.0677296	0.0805062			18.9711	0.68
	Plateau ± 1s		steps A-B	n=2	MSWD=0.66	0.0677296	0.124±0.132		100	19.1604	0.51257
	IT_BEMUT2, Plagioclase, J=0.0035237±0.03%, IC=0.9953±0.0008003, NM-316M, Lab#=68482-14
x	A	0.21	9.70464	2.94949	18.9204	0.0277425	0.172981	44.829	18.5876	27.8812	1.00905
	B	3.5	3.0867	11.057	3.9957	0.12151	0.0461433	90.9486	100	18.1083	0.20173
	Integrated age ± 1s			n=2		0.149252	0.0533867			19.9289	2.26
	Step B									18.1083	0.20173
	IT_BEMUT2, Plagioclase, J=0.0035237±0.03%, IC=0.9953±0.0008003, NM-316M, Lab#=68482-15
	A	0.21	6.12122	10.1849	13.4575	0.023763	0.0500942	48.5447	16.3161	19.1749	1.02375
	B	3.5	3.25554	13.1722	5.3135	0.121878	0.0387333	84.7438	100	17.8255	0.209079
	Integrated age ± 1s			n=2		0.145641	0.0402189			18.0459	0.27
	Plateau ± 1s		steps A-B	n=2	MSWD=1.67	0.145641	0.041±0.008		100	17.8796	0.26459
	IT_BEMUT2, Plagioclase, J=0.0035237±0.03%, IC=0.9953±0.0008003, NM-316M, Lab#=68482-16
	A	0.21	3.18989	2.51022	2.1548	0.0991555	0.20325	86.4439	22.9051	17.6862	0.239133
	B	3.5	2.76113	5.76046	1.8212	0.333743	0.08857	97.5228	100	17.3046	0.0793709
	Integrated age ± 1s			n=2		0.432898	0.10169			17.392	0.1
	Plateau ± 1s		steps A-B	n=2	MSWD=2.29	0.432898	0.115±0.081		100	17.3424	0.11418
	IT_BEMUT2, Plagioclase, J=0.0035237±0.03%, IC=0.9953±0.0008003, NM-316M, Lab#=68482-17
	A	0.21	3.91026	8.05334	6.6094	0.0248689	0.0633531	66.78	16.6473	16.824	0.941485
	B	3.5	3.00039	8.603	3.4932	0.124518	0.0593053	88.9571	100	17.1905	0.206869
	Integrated age ± 1s			n=2		0.149387	0.0599427			17.1296	2.27
	Plateau ± 1s		steps A-B	n=2	MSWD=0.14	0.149387	0.060±0.003		100	17.1736	0.202105
	IT_BEMUT2, Plagioclase, J=0.0035237±0.03%, IC=0.9953±0.0008003, NM-316M, Lab#=68482-18
x	A	0.21	12.125	4.30813	28.1983	0.0525855	0.118428	34.1374	21.6654	26.5653	0.66022
	B	3.5	3.55236	9.12308	5.0274	0.190131	0.0559245	79.0891	100	18.1046	0.153372
	Integrated age ± 1s			n=2		0.242717	0.0631238			19.9411	0.183451
	Step B									18.1046	0.153372
	IT_BEMUT2, Plagioclase, J=0.0035237±0.03%, IC=0.9953±0.0008003, NM-316M, Lab#=68482-19
x	A	0.21	3.39299	9.8834	5.1482	0.0161413	0.0516223	78.8738	20.6628	17.2565	1.54853
	B	3.5	3.04082	10.5446	3.9282	0.0619762	0.0483854	90.0939	100	17.6667	0.405071
	Integrated age ± 1s			n=2		0.0781175	0.0490203			17.5821	0.59
	Step B									17.6667	0.405071
	IT_BEMUT2, Plagioclase, J=0.0035237±0.03%, IC=0.9953±0.0008003, NM-316M, Lab#=68482-20
x	A	0.21	3.97357	3.55991	4.0545	0.0486588	0.143319	77.1291	27.9324	19.6704	0.512165
	B	3.5	2.8974	7.4053	2.655	0.125543	0.0688972	93.7566	100	17.4786	0.195103
	Integrated age ± 1s			n=2		0.174202	0.0805599			18.0912	0.199739
	Step B									17.4786	0.195103
	IT_BEMUT2, Plagioclase, J=0.0035237±0.03%, IC=0.9953±0.0008003, NM-316M, Lab#=68482-21
x	A	0.21	3.84629	1.17965	3.103	0.167857	0.432505	78.6513	37.4735	19.3847	0.153536
	B	3.5	2.8779	5.61574	2.0431	0.280078	0.0908525	94.9339	100	17.5567	0.0907602
	Integrated age ± 1s			n=2		0.447935	0.128952			18.242	0.1
	Step B									17.5567	0.0907602
	IT_BEMUT2, Plagioclase, J=0.0035237±0.03%, IC=0.9953±0.0008003, NM-316M, Lab#=68482-22
x	A	0.21	4.61436	3.4517	6.3997	0.0367575	0.147812	65.0623	8.01682	19.2749	0.625074
	B	3.5	2.83352	6.71692	2.3105	0.421747	0.0759581	95.2306	100	17.3533	0.0640465
	Integrated age ± 1s			n=2		0.458504	0.0790317			17.5075	0.087
	Step B									17.3533	0.0640465
	IT_BEMUT2, Plagioclase, J=0.0035237±0.03%, IC=0.9953±0.0008003, NM-316M, Lab#=68482-23
	A	0.21	3.96313	8.97628	6.3431	0.0637758	0.0568392	71.1274	43.9361	18.1669	0.378527
	B	3.5	3.82449	9.85941	5.8828	0.0813799	0.0517479	75.5289	100	18.6239	0.306877
	Integrated age ± 1s			n=2		0.145156	0.0538671			18.4232	0.26
	Plateau ± 1s		steps A-B	n=2	MSWD=0.88	0.145156	0.054±0.004		100	18.4427	0.238434
	IT_BEMUT2, Plagioclase, J=0.0035237±0.03%, IC=0.9953±0.0008003, NM-316M, Lab#=68482-24
x	A	0.21	5.93877	7.0819	10.2829	0.0156823	0.0720433	58.5057	21.506	22.3526	1.54518
	B	3.5	3.42352	10.805	5.0188	0.0572383	0.0472192	82.3934	100	18.196	0.416581
	Integrated age ± 1s			n=2		0.0729206	0.0509902			19.0908	0.56
	Step B									18.196	0.416581
	IT_BEMUT2, Plagioclase, J=0.0035237±0.03%, IC=0.9953±0.0008003, NM-316M, Lab#=68482-25
x	A	0.21	8.98264	4.55478	16.6009	0.00882542	0.112015	49.4856	14.5529	28.5121	3.05866
	B	3.5	3.06747	12.273	4.4896	0.0518183	0.0415711	89.3666	100	17.6989	0.482498
	Integrated age ± 1s			n=2		0.0606437	0.0457382			19.2767	0.66
	Step B									17.6989	0.482498
	EGE_HOM_1, Biotite, 3.02 mg, J=0.0035209±0.03%, IC=1.001698±0.0009091, NM-316M, Lab#=68481-01Helix MC
	A	0.5	18.6381	0.0072763	55.7402	18.6726	70.1186	11.5955	10.171	13.8702	0.130032
	B	0.8	19.8919	0.0072827	58.7275	15.7559	70.057	12.7297	18.7532	16.2411	0.13452
	C	1	19.3226	0.0049582	57.8099	9.20238	102.901	11.5603	23.7658	14.3344	0.151036
	D	1.5	16.3492	0.0060737	46.7214	14.4844	84.0022	15.5194	31.6554	16.2724	0.116019
	E	1.9	12.465	0.0057162	32.9485	18.4405	89.2558	21.8487	41.7	17.4578	0.087743
	F	2.1	10.3509	0.0048648	25.708	12.9357	104.877	26.5602	48.746	17.62	0.0899359
	G	2.5	7.89683	0.0033733	17.1128	21.2766	151.248	35.9086	60.3354	18.1668	0.0545154
	H	3.5	6.6272	0.0032998	12.7566	34.608	154.617	43.0624	79.1865	18.2792	0.0370386
	I	4	8.39587	0.0046031	19.1224	11.3478	110.839	32.6432	85.3677	17.5624	0.0755182
	J	5	5.41001	0.0066013	8.5284	11.623	77.2884	53.3672	91.6987	18.4867	0.0484392
	K	7	6.99118	0.0017049	13.7816	11.5505	299.257	41.6909	97.9903	18.6681	0.0620349
	L	12	10.0164	0.0024191	24.9828	3.68957	210.907	26.2447	100	16.8511	0.134788
	Integrated age ± 1s			n=12		183.587	104.527		K2O=6.63%	16.8723	0.0268817
	No Plateau
	IT_BEMUT2, Biotite, 3.12 mg, J=0.0035302±0.03%, IC=0.9960785±0.000708, NM-316M, Lab#=68483-01Helix MC
	A	0.5	98.3678	0.260916	330.431	0.903004	1.95544	0.752727	2.11135	4.77896	1.16737
	B	0.8	57.1561	0.130834	192.557	3.20181	3.89962	0.453638	9.59761	1.67463	0.462706
	C	1	52.5589	0.105924	176.954	3.83581	4.81669	0.514865	18.5663	1.7477	0.426334
	D	1.5	45.5229	0.0857517	153.64	6.12163	5.94978	0.268386	32.8795	0.789248	0.320969
	E	1.9	40.9073	0.0778985	138.008	6.19903	6.5496	0.306123	47.3737	0.808924	0.262459
	F	2.1	40.2232	0.0954696	135.068	4.35893	5.34415	0.773631	57.5654	2.00947	0.326946
	G	2.5	41.2875	0.140411	138.368	4.64975	3.63364	0.978749	68.4372	2.60919	0.325777
	H	3.5	40.9006	0.213487	137.126	5.93966	2.38986	0.953753	82.3249	2.51891	0.296169
	I	4	39.6386	0.240447	131.798	2.57665	2.1219	1.7786	88.3495	4.54997	0.394393
	J	5	39.4336	0.291801	131.228	2.52282	1.74846	1.70545	94.2482	4.34068	0.406644
	K	7	55.5169	1.18162	182.111	1.83341	0.431785	3.23058	98.535	11.5609	0.534108
	L	12	56.5945	2.12095	184.937	0.626576	0.240555	3.73341	100	13.6207	0.847086
	Integrated age ± 1s			n=12		42.7691	2.35654		K2O=1.49%	2.6342	0.11111
	No Plateau
	Notes:
	Isotopic ratios corrected for blank, radioactive decay, and mass discrimination, not corrected for interfering reactions.
	Errors quoted for individual analyses include analytical error only, without interfering reaction or J uncertainties.
	Integrated age calculated by summing isotopic measurements of all steps.
	Integrated age error calculated by quadratically combining errors of isotopic measurements of all steps.
	Plateau age is inverse-variance-weighted mean of selected steps.
	Plateau age error is inverse-variance-weighted mean error (Taylor, 1982) times root MSWD where MSWD>1.
	Plateau error is weighted error of Taylor (1982).
	Decay constants and isotopic abundances after Steiger and Jäger (1977).
	# symbol preceding sample ID denotes analyses excluded from plateau age calculations.
	Ages calculated relative to FC-2 Fish Canyon Tuff sanidine interlaboratory standard at 28.201 Ma
	Decay Constant (LambdaK (total)) = 5.463e-10/a
	Correction factors:
	(39Ar/37Ar)Ca = 0.000682 ± 0.000004
	(36Ar/37Ar)Ca = 0.0002761 ± 0.0000010
	(38Ar/39Ar)K = 0.0124±0.00002
	(40Ar/39Ar)K = 0.008 ± 0.0005

## Sheet: plagtable_intensity_data
Argon intensity data for step-heated samples
				Argon intensities (fA) ±1s										Detector calibration		Blank values (fA) ±1s										% radiogenic±1s		Age data±1s							Isotope decay factors		Interferring reaction correction factors±1s
Run_ID	Sample	Run_Date	Run_Hour	Ar40_	Ar40_Er	Ar39_	Ar39_Er	Ar38_	Ar38_Er	Ar37_	Ar37_Er	Ar36_	Ar36_Er	Ar36_ICFactor	Ar36_ICFactorEr	Ar40_Bkgd	Ar40_BkgdEr	Ar39_Bkgd	Ar39_BkgdEr	Ar38_Bkgd	Ar38_BkgdEr	Ar37_Bkgd	Ar37_BkgdEr	Ar36_Bkgd	Ar36_BkgdEr	PctAr40Rad	PctAr40Rad_Er	Age	Age_Er	Age_Er_with_J_er	Ar39_Moles	Irrad	J	J_Er	37_Decay	39_Decay	Ca_39_Over_37	Ca_39_Over_37_Er	Ca_38_Over_37	Ca_38_Over_37_Er	Ca_36_Over_37	Ca_36_Over_37_Er	K_38_Over_39	K_38_Over_39_Er	K_40_Over_39	K_40_Over_39_Er	K_37_Over_39	K_37_Over_39_Er	P36Cl_Over_38Cl
68479-03A	EGE_HOM_1	2021-07-23	8.93333	2.564	0.0188049	0.593567	0.01141	0.0088465	0.0028631	2.12041	0.0153238	0.0034027	0.0002379	0.9953	0.0008003	1.75555	0.0142713	0.0280397	0.0050865	0.0119797	0.0012547	0.0238379	0.0016277	0.0077473	0.0001827	67.4723	2.88664	18.6294	0.859396	0.859415	2.96783e-17	NM-316M	0.0035076	1.0939e-06	4.12307	1.00051	0.000682	4e-06	0.0001	2e-06	0.0002761	1e-06	0.0124	2e-05	0.008	0.0005	0.00015	1.5e-05	250
68479-03B	EGE_HOM_1	2021-07-23	9.13333	3.27604	0.0161495	1.13106	0.0127285	0.0055318	0.002917	6.44405	0.0147556	0.0019033	0.0002163	0.9953	0.0008003	1.73435	0.0129334	0.0280397	0.0050865	0.0119797	0.0012547	0.0238379	0.0016277	0.0077081	0.0001664	98.8679	2.07752	18.3154	0.425629	0.425667	5.65532e-17	NM-316M	0.0035076	1.0939e-06	4.12373	1.00051	0.000682	4e-06	0.0001	2e-06	0.0002761	1e-06	0.0124	2e-05	0.008	0.0005	0.00015	1.5e-05	250
68479-03C	EGE_HOM_1	2021-07-23	9.33333	14.3512	0.0170041	4.96004	0.0119621	0.0590433	0.0027463	29.505	0.0156745	0.0088447	0.0002352	0.9953	0.0008003	1.71332	0.0118715	0.0280397	0.0050865	0.0119797	0.0012547	0.0238379	0.0016277	0.0076692	0.0001544	98.5564	0.517749	18.2419	0.102768	0.102924	2.48002e-16	NM-316M	0.0035076	1.0939e-06	4.1244	1.00051	0.000682	4e-06	0.0001	2e-06	0.0002761	1e-06	0.0124	2e-05	0.008	0.0005	0.00015	1.5e-05	250
68479-04A	EGE_HOM_1	2021-07-23	9.88333	7.16075	0.0171597	1.87532	0.0115617	0.0320826	0.0030926	5.37001	0.0144456	0.0074132	0.0002341	0.9953	0.0008003	1.65265	0.0109249	0.0280397	0.0050865	0.0119797	0.0012547	0.0238379	0.0016277	0.0075569	0.0001501	75.4783	1.01441	18.4094	0.267472	0.267533	9.3766e-17	NM-316M	0.0035076	1.0939e-06	4.12631	1.00051	0.000682	4e-06	0.0001	2e-06	0.0002761	1e-06	0.0124	2e-05	0.008	0.0005	0.00015	1.5e-05	250
68479-04B	EGE_HOM_1	2021-07-23	10.0833	12.6307	0.0169055	3.62772	0.0113898	0.0484504	0.0027854	13.3468	0.0154377	0.0105605	0.0002526	0.9953	0.0008003	1.63213	0.0114169	0.0280397	0.0050865	0.0119797	0.0012547	0.0238379	0.0016277	0.0075189	0.0001594	83.8777	0.618774	18.6594	0.146844	0.146958	1.81386e-16	NM-316M	0.0035076	1.0939e-06	4.12695	1.00051	0.000682	4e-06	0.0001	2e-06	0.0002761	1e-06	0.0124	2e-05	0.008	0.0005	0.00015	1.5e-05	250
68479-05A	EGE_HOM_1	2021-07-23	10.2667	9.95462	0.0162805	3.37883	0.0124567	0.0786061	0.0028306	7.06928	0.0155845	0.0027763	0.0002303	0.9953	0.0008003	1.61243	0.0122315	0.0280397	0.0050865	0.0119797	0.0012547	0.0238379	0.0016277	0.0074825	0.0001725	97.5576	0.723527	18.3384	0.148234	0.148343	1.68941e-16	NM-316M	0.0035076	1.0939e-06	4.12757	1.00051	0.000682	4e-06	0.0001	2e-06	0.0002761	1e-06	0.0124	2e-05	0.008	0.0005	0.00015	1.5e-05	250
68479-05B	EGE_HOM_1	2021-07-23	10.45	14.6013	0.0184494	4.93818	0.0121153	0.0574876	0.0029229	18.1722	0.0151312	0.006549	0.000251	0.9953	0.0008003	1.59278	0.0133156	0.0280397	0.0050865	0.0119797	0.0012547	0.0238379	0.0016277	0.0074461	0.0001888	96.8901	0.540913	18.299	0.108667	0.108815	2.46909e-16	NM-316M	0.0035076	1.0939e-06	4.12819	1.00051	0.000682	4e-06	0.0001	2e-06	0.0002761	1e-06	0.0124	2e-05	0.008	0.0005	0.00015	1.5e-05	250
68479-06A	EGE_HOM_1	2021-07-23	11.0167	3.24769	0.0170101	0.596652	0.0118374	0.0077035	0.0029954	1.63241	0.0141666	0.0056551	0.0002535	0.9953	0.0008003	1.55228	0.0135205	0.0280397	0.0050865	0.0119797	0.0012547	0.0238379	0.0016277	0.0072642	0.0001919	52.5763	2.38547	18.2904	0.89686	0.896878	2.98326e-17	NM-316M	0.0035076	1.0939e-06	4.13011	1.00051	0.000682	4e-06	0.0001	2e-06	0.0002761	1e-06	0.0124	2e-05	0.008	0.0005	0.00015	1.5e-05	250
68479-06B	EGE_HOM_1	2021-07-23	11.2	13.7562	0.0172223	3.632	0.0123656	0.0466067	0.0029762	13.7062	0.0158598	0.0148265	0.0002828	0.9953	0.0008003	1.54268	0.0128344	0.0280397	0.0050865	0.0119797	0.0012547	0.0238379	0.0016277	0.0071865	0.0001821	76.2292	0.629972	18.4529	0.162594	0.162695	1.816e-16	NM-316M	0.0035076	1.0939e-06	4.13077	1.00051	0.000682	4e-06	0.0001	2e-06	0.0002761	1e-06	0.0124	2e-05	0.008	0.0005	0.00015	1.5e-05	250
68479-07A	EGE_HOM_1	2021-07-23	20.55	3.58635	0.019267	0.549639	0.0108988	0.0066333	0.002849	1.4578	0.0149361	0.0071298	0.0002397	0.9953	0.0008003	1.24275	0.0150887	0.0280397	0.0050865	0.0119797	0.0012547	0.0238379	0.0016277	0.0061663	0.0001695	44.5006	2.06328	18.5597	0.926563	0.926581	2.7482e-17	NM-316M	0.0035076	1.0939e-06	4.16264	1.00051	0.000682	4e-06	0.0001	2e-06	0.0002761	1e-06	0.0124	2e-05	0.008	0.0005	0.00015	1.5e-05	250
68479-07B	EGE_HOM_1	2021-07-23	20.7333	24.4676	0.0201552	7.17765	0.0128053	0.085517	0.0029691	25.135	0.0160648	0.0194402	0.0002687	0.9953	0.0008003	1.23937	0.014517	0.0280397	0.0050865	0.0119797	0.0012547	0.0238379	0.0016277	0.0061406	0.000163	84.8661	0.344732	18.482	0.0801859	0.0803908	3.58882e-16	NM-316M	0.0035076	1.0939e-06	4.16327	1.00051	0.000682	4e-06	0.0001	2e-06	0.0002761	1e-06	0.0124	2e-05	0.008	0.0005	0.00015	1.5e-05	250
68479-08A	EGE_HOM_1	2021-07-23	20.9167	5.4453	0.0178085	1.82227	0.0115764	0.0217714	0.003007	8.27302	0.0157302	0.0031326	0.0002104	0.9953	0.0008003	1.23602	0.0139832	0.0280397	0.0050865	0.0119797	0.0012547	0.0238379	0.0016277	0.0061149	0.0001569	95.3822	1.23272	18.217	0.254485	0.254548	9.11136e-17	NM-316M	0.0035076	1.0939e-06	4.16389	1.00051	0.000682	4e-06	0.0001	2e-06	0.0002761	1e-06	0.0124	2e-05	0.008	0.0005	0.00015	1.5e-05	250
68479-08B	EGE_HOM_1	2021-07-23	21.1	7.54376	0.0172013	2.44256	0.0122306	0.0218615	0.0029416	12.8055	0.015323	0.004794	0.0002138	0.9953	0.0008003	1.23266	0.0134887	0.0280397	0.0050865	0.0119797	0.0012547	0.0238379	0.0016277	0.0060893	0.0001512	95.053	0.898956	18.7712	0.195503	0.19559	1.22128e-16	NM-316M	0.0035076	1.0939e-06	4.16452	1.00051	0.000682	4e-06	0.0001	2e-06	0.0002761	1e-06	0.0124	2e-05	0.008	0.0005	0.00015	1.5e-05	250
68479-09A	EGE_HOM_1	2021-07-23	21.2833	6.73992	0.0169452	2.08762	0.0113335	0.0285681	0.0031552	6.17856	0.0155815	0.0043331	0.0002126	0.9953	0.0008003	1.22929	0.0130343	0.0280397	0.0050865	0.0119797	0.0012547	0.0238379	0.0016277	0.0060636	0.0001458	88.4534	0.994035	18.2362	0.222005	0.222077	1.04381e-16	NM-316M	0.0035076	1.0939e-06	4.16515	1.00051	0.000682	4e-06	0.0001	2e-06	0.0002761	1e-06	0.0124	2e-05	0.008	0.0005	0.00015	1.5e-05	250
68479-09B	EGE_HOM_1	2021-07-23	21.45	0.826303	0.0156989	0.174504	0.0118493	-0.0015696	0.0031382	0.47633	0.0155032	0.0007276	0.00019	0.9953	0.0008003	1.22594	0.0126302	0.0280397	0.0050865	0.0119797	0.0012547	0.0238379	0.0016277	0.006038	0.000141	78.6307	7.22644	23.7553	2.66327	2.66328	8.7252e-18	NM-316M	0.0035076	1.0939e-06	4.16577	1.00051	0.000682	4e-06	0.0001	2e-06	0.0002761	1e-06	0.0124	2e-05	0.008	0.0005	0.00015	1.5e-05	250
68479-10A	EGE_HOM_1	2021-07-23	21.6333	7.81323	0.0162462	2.35181	0.0115913	0.0517314	0.0029567	4.95846	0.0153592	0.0055738	0.0002091	0.9953	0.0008003	1.22257	0.0122772	0.0280397	0.0050865	0.0119797	0.0012547	0.0238379	0.0016277	0.0060123	0.0001368	84.0679	0.838889	17.8279	0.194119	0.194198	1.1759e-16	NM-316M	0.0035076	1.0939e-06	4.1664	1.00051	0.000682	4e-06	0.0001	2e-06	0.0002761	1e-06	0.0124	2e-05	0.008	0.0005	0.00015	1.5e-05	250
68479-10B	EGE_HOM_1	2021-07-23	21.8167	16.5009	0.0163331	5.32519	0.0122888	0.0660528	0.0030261	14.8501	0.0159086	0.0081161	0.0002172	0.9953	0.0008003	1.21922	0.0119816	0.0280397	0.0050865	0.0119797	0.0012547	0.0238379	0.0016277	0.0059867	0.0001331	92.7887	0.414248	18.3558	0.0900287	0.0902087	2.6626e-16	NM-316M	0.0035076	1.0939e-06	4.16703	1.00051	0.000682	4e-06	0.0001	2e-06	0.0002761	1e-06	0.0124	2e-05	0.008	0.0005	0.00015	1.5e-05	250
68479-11A	EGE_HOM_1	2021-07-23	22	14.3073	0.0162069	3.43846	0.0125489	0.0926816	0.0028932	4.74717	0.0143679	0.0171841	0.0002456	0.9953	0.0008003	1.21587	0.0117477	0.0280397	0.0050865	0.0119797	0.0012547	0.0238379	0.0016277	0.0059612	0.0001301	67.1629	0.526631	17.8385	0.1523	0.1524	1.71923e-16	NM-316M	0.0035076	1.0939e-06	4.16765	1.00051	0.000682	4e-06	0.0001	2e-06	0.0002761	1e-06	0.0124	2e-05	0.008	0.0005	0.00015	1.5e-05	250
68479-11B	EGE_HOM_1	2021-07-23	22.1833	27.2377	0.0164196	9.47505	0.0123877	0.11694	0.0029409	22.7447	0.0179817	0.0077387	0.000203	0.9953	0.0008003	1.21253	0.0115785	0.0280397	0.0050865	0.0119797	0.0012547	0.0238379	0.0016277	0.0059356	0.0001277	98.4121	0.239218	18.0541	0.0483341	0.0486578	4.73753e-16	NM-316M	0.0035076	1.0939e-06	4.16828	1.00051	0.000682	4e-06	0.0001	2e-06	0.0002761	1e-06	0.0124	2e-05	0.008	0.0005	0.00015	1.5e-05	250
68479-12A	EGE_HOM_1	2021-07-23	22.3667	3.481	0.0148404	1.10143	0.0123858	0.0212707	0.002852	6.29119	0.0153099	0.0029638	0.0001867	0.9953	0.0008003	1.20917	0.011476	0.0280397	0.0050865	0.0119797	0.0012547	0.0238379	0.0016277	0.00591	0.0001261	89.5661	1.69075	18.1099	0.389122	0.389163	5.50717e-17	NM-316M	0.0035076	1.0939e-06	4.1689	1.00051	0.000682	4e-06	0.0001	2e-06	0.0002761	1e-06	0.0124	2e-05	0.008	0.0005	0.00015	1.5e-05	250
68479-12B	EGE_HOM_1	2021-07-23	22.55	10.8782	0.015297	3.68952	0.0117075	0.0458887	0.0030681	20.1712	0.0173087	0.0065711	0.0001993	0.9953	0.0008003	1.20581	0.0114431	0.0280397	0.0050865	0.0119797	0.0012547	0.0238379	0.0016277	0.0058843	0.0001252	97.2702	0.580621	18.3407	0.120802	0.120936	1.84476e-16	NM-316M	0.0035076	1.0939e-06	4.16953	1.00051	0.000682	4e-06	0.0001	2e-06	0.0002761	1e-06	0.0124	2e-05	0.008	0.0005	0.00015	1.5e-05	250
68479-13A	EGE_HOM_1	2021-07-23	22.7333	3.41673	0.0151702	0.98744	0.0114539	0.0284882	0.0030496	2.7613	0.0154274	0.0029566	0.0001867	0.9953	0.0008003	1.20244	0.0114806	0.0280397	0.0050865	0.0119797	0.0012547	0.0238379	0.0016277	0.0058586	0.0001251	80.9947	1.7176	17.8993	0.423677	0.423714	4.9372e-17	NM-316M	0.0035076	1.0939e-06	4.17016	1.00051	0.000682	4e-06	0.0001	2e-06	0.0002761	1e-06	0.0124	2e-05	0.008	0.0005	0.00015	1.5e-05	250
68479-13B	EGE_HOM_1	2021-07-23	22.9167	6.6575	0.0151539	2.21331	0.0116675	0.0277141	0.0029321	17.0418	0.0157018	0.0056038	0.0001954	0.9953	0.0008003	1.19909	0.0115871	0.0280397	0.0050865	0.0119797	0.0012547	0.0238379	0.0016277	0.0058331	0.0001257	96	0.928768	18.4952	0.198719	0.198802	1.10665e-16	NM-316M	0.0035076	1.0939e-06	4.17079	1.00051	0.000682	4e-06	0.0001	2e-06	0.0002761	1e-06	0.0124	2e-05	0.008	0.0005	0.00015	1.5e-05	250
68479-14A	EGE_HOM_1	2021-07-23	23.1	5.72986	0.0155771	1.56137	0.011956	0.0321714	0.0029177	4.90755	0.0151599	0.0057655	0.0002026	0.9953	0.0008003	1.19573	0.0117614	0.0280397	0.0050865	0.0119797	0.0012547	0.0238379	0.0016277	0.0058075	0.0001271	77.2108	1.10305	18.1022	0.28815	0.288205	7.80686e-17	NM-316M	0.0035076	1.0939e-06	4.17141	1.00051	0.000682	4e-06	0.0001	2e-06	0.0002761	1e-06	0.0124	2e-05	0.008	0.0005	0.00015	1.5e-05	250
68479-14B	EGE_HOM_1	2021-07-23	23.2833	16.8094	0.0162066	5.46394	0.0121601	0.0731153	0.0029443	28.3194	0.0162727	0.010725	0.0002235	0.9953	0.0008003	1.19239	0.0119991	0.0280397	0.0050865	0.0119797	0.0012547	0.0238379	0.0016277	0.0057819	0.0001293	94.8781	0.41955	18.6632	0.0902257	0.0904113	2.73197e-16	NM-316M	0.0035076	1.0939e-06	4.17204	1.00051	0.000682	4e-06	0.0001	2e-06	0.0002761	1e-06	0.0124	2e-05	0.008	0.0005	0.00015	1.5e-05	250
68479-15A	EGE_HOM_1	2021-07-23	23.4667	3.09556	0.0160601	0.718108	0.0121144	0.0155545	0.0028461	0.980562	0.0153718	0.0037128	0.000201	0.9953	0.0008003	1.18905	0.012297	0.0280397	0.0050865	0.0119797	0.0012547	0.0238379	0.0016277	0.0057564	0.0001321	67.0879	2.02186	18.4578	0.627654	0.62768	3.59054e-17	NM-316M	0.0035076	1.0939e-06	4.17266	1.00051	0.000682	4e-06	0.0001	2e-06	0.0002761	1e-06	0.0124	2e-05	0.008	0.0005	0.00015	1.5e-05	250
68479-15B	EGE_HOM_1	2021-07-23	23.65	8.51428	0.0157391	2.83672	0.011941	0.0452478	0.0029678	9.21142	0.0149167	0.0037984	0.0002034	0.9953	0.0008003	1.18571	0.0126511	0.0280397	0.0050865	0.0119797	0.0012547	0.0238379	0.0016277	0.0057309	0.0001355	95.6355	0.754009	18.3298	0.159626	0.159727	1.41836e-16	NM-316M	0.0035076	1.0939e-06	4.17329	1.00051	0.000682	4e-06	0.0001	2e-06	0.0002761	1e-06	0.0124	2e-05	0.008	0.0005	0.00015	1.5e-05	250
68479-16A	EGE_HOM_1	2021-07-23	23.8333	3.92634	0.0165548	0.905328	0.0119959	0.0207101	0.0027177	2.54095	0.0150589	0.0054208	0.000208	0.9953	0.0008003	1.18234	0.0130592	0.0280397	0.0050865	0.0119797	0.0012547	0.0238379	0.0016277	0.0057053	0.0001396	64.4237	1.64768	17.8533	0.506759	0.50679	4.52664e-17	NM-316M	0.0035076	1.0939e-06	4.17392	1.00051	0.000682	4e-06	0.0001	2e-06	0.0002761	1e-06	0.0124	2e-05	0.008	0.0005	0.00015	1.5e-05	250
68479-16B	EGE_HOM_1	2021-07-24	0.0166667	17.4669	0.0173779	5.93236	0.0119536	0.0727378	0.0030587	34.2971	0.0178916	0.0107846	0.0002334	0.9953	0.0008003	1.179	0.0135125	0.0280397	0.0050865	0.0119797	0.0012547	0.0238379	0.0016277	0.0056797	0.0001443	97.7677	0.424523	18.4126	0.0858272	0.0860172	2.96618e-16	NM-316M	0.0035076	1.0939e-06	4.17454	1.00051	0.000682	4e-06	0.0001	2e-06	0.0002761	1e-06	0.0124	2e-05	0.008	0.0005	0.00015	1.5e-05	250
68479-18A	EGE_HOM_1	2021-07-24	0.566667	3.39842	0.0181946	0.952909	0.012004	0.0224812	0.0030582	3.60452	0.0153368	0.0030337	0.0002154	0.9953	0.0008003	1.16885	0.0151287	0.0280397	0.0050865	0.0119797	0.0012547	0.0238379	0.0016277	0.0056022	0.0001611	82.245	2.00192	18.7429	0.501785	0.501819	4.76455e-17	NM-316M	0.0035076	1.0939e-06	4.17644	1.00051	0.000682	4e-06	0.0001	2e-06	0.0002761	1e-06	0.0124	2e-05	0.008	0.0005	0.00015	1.5e-05	250
68479-18B	EGE_HOM_1	2021-07-24	0.75	10.0985	0.0187396	3.41756	0.0122314	0.0341146	0.002982	17.4793	0.0152483	0.0054147	0.0002303	0.9953	0.0008003	1.16551	0.0157269	0.0280397	0.0050865	0.0119797	0.0012547	0.0238379	0.0016277	0.0055767	0.0001675	98.269	0.726747	18.5642	0.147968	0.14808	1.70878e-16	NM-316M	0.0035076	1.0939e-06	4.17706	1.00051	0.000682	4e-06	0.0001	2e-06	0.0002761	1e-06	0.0124	2e-05	0.008	0.0005	0.00015	1.5e-05	250
68479-19A	EGE_HOM_1	2021-07-24	1.03333	2.28767	0.0180211	0.558762	0.0115658	0.0058944	0.0028545	1.58546	0.0151682	0.0025994	0.0002182	0.9953	0.0008003	1.16374	0.015162	0.0280397	0.0050865	0.0119797	0.0012547	0.0238379	0.0016277	0.0055809	0.0001615	72.0209	2.98704	18.8348	0.856734	0.856754	2.79381e-17	NM-316M	0.0035076	1.0939e-06	4.17806	1.00051	0.000682	4e-06	0.0001	2e-06	0.0002761	1e-06	0.0124	2e-05	0.008	0.0005	0.00015	1.5e-05	250
68479-19B	EGE_HOM_1	2021-07-24	1.21667	10.5816	0.0173877	3.59099	0.011903	0.0423337	0.0029796	13.5009	0.016053	0.0051709	0.0002125	0.9953	0.0008003	1.16393	0.0142993	0.0280397	0.0050865	0.0119797	0.0012547	0.0238379	0.0016277	0.0056002	0.0001524	95.957	0.639068	18.0627	0.130508	0.130629	1.7955e-16	NM-316M	0.0035076	1.0939e-06	4.17869	1.00051	0.000682	4e-06	0.0001	2e-06	0.0002761	1e-06	0.0124	2e-05	0.008	0.0005	0.00015	1.5e-05	250
68479-20A	EGE_HOM_1	2021-07-24	1.4	3.60058	0.0162624	0.688448	0.0118314	0.0128622	0.0028979	2.74631	0.0155543	0.0065116	0.0002198	0.9953	0.0008003	1.16413	0.0135339	0.0280397	0.0050865	0.0119797	0.0012547	0.0238379	0.0016277	0.0056195	0.0001445	52.7123	1.878	17.6367	0.690496	0.690518	3.44224e-17	NM-316M	0.0035076	1.0939e-06	4.17932	1.00051	0.000682	4e-06	0.0001	2e-06	0.0002761	1e-06	0.0124	2e-05	0.008	0.0005	0.00015	1.5e-05	250
68479-20B	EGE_HOM_1	2021-07-24	1.58333	5.30134	0.0161663	1.34422	0.0118511	0.0107159	0.0028188	5.30266	0.0151953	0.0062993	0.0002029	0.9953	0.0008003	1.16432	0.0128774	0.0280397	0.0050865	0.0119797	0.0012547	0.0238379	0.0016277	0.0056388	0.0001378	72.9886	1.19566	18.4016	0.33642	0.336469	6.7211e-17	NM-316M	0.0035076	1.0939e-06	4.17995	1.00051	0.000682	4e-06	0.0001	2e-06	0.0002761	1e-06	0.0124	2e-05	0.008	0.0005	0.00015	1.5e-05	250
68479-21A	EGE_HOM_1	2021-07-24	1.76667	9.87755	0.0175501	2.68306	0.0116685	0.065508	0.0028855	2.68979	0.0144946	0.0088744	0.0002137	0.9953	0.0008003	1.16451	0.0123473	0.0280397	0.0050865	0.0119797	0.0012547	0.0238379	0.0016277	0.0056582	0.0001326	75.63	0.678849	17.7638	0.173598	0.173685	1.34153e-16	NM-316M	0.0035076	1.0939e-06	4.18058	1.00051	0.000682	4e-06	0.0001	2e-06	0.0002761	1e-06	0.0124	2e-05	0.008	0.0005	0.00015	1.5e-05	250
68479-21B	EGE_HOM_1	2021-07-24	1.95	34.8637	0.0167482	11.8084	0.0129272	0.160955	0.0028575	28.1651	0.0158795	0.0123596	0.0002262	0.9953	0.0008003	1.16471	0.0119646	0.0280397	0.0050865	0.0119797	0.0012547	0.0238379	0.0016277	0.0056775	0.0001291	96.1055	0.206316	18.1089	0.0424801	0.0428503	5.90419e-16	NM-316M	0.0035076	1.0939e-06	4.18121	1.00051	0.000682	4e-06	0.0001	2e-06	0.0002761	1e-06	0.0124	2e-05	0.008	0.0005	0.00015	1.5e-05	250
68479-22A	EGE_HOM_1	2021-07-24	2.13333	1.48261	0.0146385	0.411268	0.0122342	0.003561	0.0029598	1.97791	0.0152935	0.0009123	0.0001762	0.9953	0.0008003	1.1649	0.0117396	0.0280397	0.0050865	0.0119797	0.0012547	0.0238379	0.0016277	0.0056967	0.0001274	92.6808	3.76983	21.3502	1.05103	1.05106	2.05634e-17	NM-316M	0.0035076	1.0939e-06	4.18185	1.00051	0.000682	4e-06	0.0001	2e-06	0.0002761	1e-06	0.0124	2e-05	0.008	0.0005	0.00015	1.5e-05	250
68479-22B	EGE_HOM_1	2021-07-24	2.31667	18.6472	0.015641	5.94662	0.0129558	0.079313	0.0029517	29.4231	0.0166114	0.0136766	0.0002369	0.9953	0.0008003	1.16509	0.011682	0.0280397	0.0050865	0.0119797	0.0012547	0.0238379	0.0016277	0.0057159	0.0001275	91.1779	0.396562	18.2812	0.0872216	0.0874059	2.97331e-16	NM-316M	0.0035076	1.0939e-06	4.18247	1.00051	0.000682	4e-06	0.0001	2e-06	0.0002761	1e-06	0.0124	2e-05	0.008	0.0005	0.00015	1.5e-05	250
68479-23A	EGE_HOM_1	2021-07-24	2.5	2.33057	0.0146428	0.761037	0.0117525	0.0047446	0.0028682	4.28633	0.0142819	0.0014462	0.0001817	0.9953	0.0008003	1.16529	0.0117941	0.0280397	0.0050865	0.0119797	0.0012547	0.0238379	0.0016277	0.0057352	0.0001295	96.6524	2.47113	18.9296	0.550873	0.550905	3.80519e-17	NM-316M	0.0035076	1.0939e-06	4.18311	1.00051	0.000682	4e-06	0.0001	2e-06	0.0002761	1e-06	0.0124	2e-05	0.008	0.0005	0.00015	1.5e-05	250
68479-23B	EGE_HOM_1	2021-07-24	2.68333	5.11655	0.0155497	1.66555	0.0127796	0.012866	0.003018	7.932	0.0144392	0.0029853	0.0001872	0.9953	0.0008003	1.16548	0.0120699	0.0280397	0.0050865	0.0119797	0.0012547	0.0238379	0.0016277	0.0057544	0.0001332	95.3888	1.16429	18.7309	0.263064	0.263128	8.32772e-17	NM-316M	0.0035076	1.0939e-06	4.18373	1.00051	0.000682	4e-06	0.0001	2e-06	0.0002761	1e-06	0.0124	2e-05	0.008	0.0005	0.00015	1.5e-05	250
68479-24A	EGE_HOM_1	2021-07-24	2.86667	10.0765	0.0162426	2.97737	0.0121473	0.0805335	0.0030883	3.74565	0.0150133	0.0071469	0.0002176	0.9953	0.0008003	1.16567	0.0125023	0.0280397	0.0050865	0.0119797	0.0012547	0.0238379	0.0016277	0.0057738	0.0001386	82.0454	0.673416	17.7155	0.159171	0.159267	1.48868e-16	NM-316M	0.0035076	1.0939e-06	4.18437	1.00051	0.000682	4e-06	0.0001	2e-06	0.0002761	1e-06	0.0124	2e-05	0.008	0.0005	0.00015	1.5e-05	250
68479-24B	EGE_HOM_1	2021-07-24	3.05	32.1088	0.018307	11.1625	0.0123704	0.144767	0.0030711	31.8939	0.016586	0.0102474	0.0002262	0.9953	0.0008003	1.16587	0.0130718	0.0280397	0.0050865	0.0119797	0.0012547	0.0238379	0.0016277	0.005793	0.0001454	98.6696	0.226969	18.1181	0.0447993	0.0451507	5.58128e-16	NM-316M	0.0035076	1.0939e-06	4.185	1.00051	0.000682	4e-06	0.0001	2e-06	0.0002761	1e-06	0.0124	2e-05	0.008	0.0005	0.00015	1.5e-05	250
68479-25A	EGE_HOM_1	2021-07-24	3.23333	1.15085	0.0161972	0.30257	0.0112356	0.0079719	0.0029549	0.537587	0.014457	0.0007889	0.0001937	0.9953	0.0008003	1.16606	0.0137706	0.0280397	0.0050865	0.0119797	0.0012547	0.0238379	0.0016277	0.0058125	0.0001536	83.533	5.31314	20.2692	1.45865	1.45867	1.51285e-17	NM-316M	0.0035076	1.0939e-06	4.18564	1.00051	0.000682	4e-06	0.0001	2e-06	0.0002761	1e-06	0.0124	2e-05	0.008	0.0005	0.00015	1.5e-05	250
68479-25B	EGE_HOM_1	2021-07-24	3.41667	4.2104	0.0176076	0.969504	0.0120196	0.0114191	0.0029079	5.04337	0.013937	0.0060054	0.0002264	0.9953	0.0008003	1.16625	0.0145603	0.0280397	0.0050865	0.0119797	0.0012547	0.0238379	0.0016277	0.0058316	0.0001627	67.5638	1.67097	18.7751	0.511479	0.511513	4.84752e-17	NM-316M	0.0035076	1.0939e-06	4.18626	1.00051	0.000682	4e-06	0.0001	2e-06	0.0002761	1e-06	0.0124	2e-05	0.008	0.0005	0.00015	1.5e-05	250
68479-26A	EGE_HOM_1	2021-07-24	3.6	3.62233	0.0183844	1.04567	0.011705	0.038012	0.0028929	1.03211	0.0154709	0.0019599	0.0002229	0.9953	0.0008003	1.16645	0.0154464	0.0280397	0.0050865	0.0119797	0.0012547	0.0238379	0.0016277	0.0058509	0.0001727	86.3277	1.94331	19.0698	0.467402	0.467439	5.22835e-17	NM-316M	0.0035076	1.0939e-06	4.18689	1.00051	0.000682	4e-06	0.0001	2e-06	0.0002761	1e-06	0.0124	2e-05	0.008	0.0005	0.00015	1.5e-05	250
68479-26B	EGE_HOM_1	2021-07-24	3.78333	4.82249	0.0189479	1.66086	0.0112042	0.0300068	0.0031361	9.02128	0.0144996	0.0025158	0.0002311	0.9953	0.0008003	1.16664	0.0163993	0.0280397	0.0050865	0.0119797	0.0012547	0.0238379	0.0016277	0.0058701	0.0001834	99.8517	1.52671	18.5391	0.299899	0.299954	8.30432e-17	NM-316M	0.0035076	1.0939e-06	4.18752	1.00051	0.000682	4e-06	0.0001	2e-06	0.0002761	1e-06	0.0124	2e-05	0.008	0.0005	0.00015	1.5e-05	250
68482-03A	IT_BEMUT2	2021-07-23	11.3833	1.5506	0.0157741	0.424201	0.0118596	-0.0045822	0.0029588	2.69266	0.0153603	0.0016673	0.0002205	0.9953	0.0008003	1.53355	0.0122395	0.0280397	0.0050865	0.0119797	0.0012547	0.0238379	0.0016277	0.0071128	0.0001734	82.3335	4.41456	19.3514	1.14915	1.14916	2.12101e-17	NM-316M	0.0035237	9.7526e-07	4.1314	1.00051	0.000682	4e-06	0.0001	2e-06	0.0002761	1e-06	0.0124	2e-05	0.008	0.0005	0.00015	1.5e-05	250
68482-03B	IT_BEMUT2	2021-07-23	11.5667	5.46591	0.0157465	1.50659	0.0123421	0.0186846	0.0027783	9.80216	0.0154756	0.0067165	0.0002402	0.9953	0.0008003	1.52453	0.0117147	0.0280397	0.0050865	0.0119797	0.0012547	0.0238379	0.0016277	0.0070399	0.0001657	78.2713	1.35359	18.2661	0.34429	0.344327	7.53296e-17	NM-316M	0.0035237	9.7526e-07	4.13202	1.00051	0.000682	4e-06	0.0001	2e-06	0.0002761	1e-06	0.0124	2e-05	0.008	0.0005	0.00015	1.5e-05	250
68482-04A	IT_BEMUT2	2021-07-23	11.75	4.15076	0.0175675	0.840618	0.012143	0.0290861	0.0030056	2.20221	0.0148171	0.0050358	0.0002242	0.9953	0.0008003	1.51548	0.0112593	0.0280397	0.0050865	0.0119797	0.0012547	0.0238379	0.0016277	0.0069667	0.0001589	68.4411	1.67955	21.6727	0.607362	0.607392	4.20309e-17	NM-316M	0.0035237	9.7526e-07	4.13264	1.00051	0.000682	4e-06	0.0001	2e-06	0.0002761	1e-06	0.0124	2e-05	0.008	0.0005	0.00015	1.5e-05	250
68482-04B	IT_BEMUT2	2021-07-23	11.9333	10.2045	0.0153219	3.39148	0.0122992	0.0481426	0.0032169	19.4672	0.0151748	0.0086186	0.0002351	0.9953	0.0008003	1.50643	0.0108854	0.0280397	0.0050865	0.0119797	0.0012547	0.0238379	0.0016277	0.0068936	0.0001532	90.5826	0.714833	17.518	0.149286	0.149364	1.69574e-16	NM-316M	0.0035237	9.7526e-07	4.13326	1.00051	0.000682	4e-06	0.0001	2e-06	0.0002761	1e-06	0.0124	2e-05	0.008	0.0005	0.00015	1.5e-05	250
68482-05A	IT_BEMUT2	2021-07-23	12.1167	4.01392	0.0145331	1.2694	0.0126979	0.0501877	0.0030507	6.05584	0.0148444	0.0030141	0.0002153	0.9953	0.0008003	1.49727	0.0105975	0.0280397	0.0050865	0.0119797	0.0012547	0.0238379	0.0016277	0.0068195	0.0001486	90.1223	1.66363	18.3027	0.377148	0.377181	6.347e-17	NM-316M	0.0035237	9.7526e-07	4.13389	1.00051	0.000682	4e-06	0.0001	2e-06	0.0002761	1e-06	0.0124	2e-05	0.008	0.0005	0.00015	1.5e-05	250
68482-05B	IT_BEMUT2	2021-07-23	12.3167	7.67085	0.0145476	2.55721	0.0112306	0.0331309	0.0029797	26.8491	0.0161409	0.009978	0.0002264	0.9953	0.0008003	1.48795	0.0104068	0.0280397	0.0050865	0.0119797	0.0012547	0.0238379	0.0016277	0.0067442	0.0001453	90.0917	0.917327	17.4273	0.189782	0.189842	1.27861e-16	NM-316M	0.0035237	9.7526e-07	4.13454	1.00051	0.000682	4e-06	0.0001	2e-06	0.0002761	1e-06	0.0124	2e-05	0.008	0.0005	0.00015	1.5e-05	250
68482-06A	IT_BEMUT2	2021-07-23	12.5	4.89031	0.0190688	0.66524	0.0114383	0.0232738	0.002929	2.63547	0.0149475	0.0087489	0.0002162	0.9953	0.0008003	1.4783	0.0103235	0.0280397	0.0050865	0.0119797	0.0012547	0.0238379	0.0016277	0.0066662	0.0001435	51.4875	1.38018	24.291	0.763804	0.763833	3.3262e-17	NM-316M	0.0035237	9.7526e-07	4.1352	1.00051	0.000682	4e-06	0.0001	2e-06	0.0002761	1e-06	0.0124	2e-05	0.008	0.0005	0.00015	1.5e-05	250
68482-06B	IT_BEMUT2	2021-07-23	12.6833	9.93543	0.0155598	2.93999	0.0117201	0.0374684	0.0029156	28.9151	0.0164094	0.0142464	0.0002423	0.9953	0.0008003	1.46921	0.0103538	0.0280397	0.0050865	0.0119797	0.0012547	0.0238379	0.0016277	0.0065928	0.0001433	81.3274	0.75536	17.7191	0.176325	0.176393	1.47e-16	NM-316M	0.0035237	9.7526e-07	4.13583	1.00051	0.000682	4e-06	0.0001	2e-06	0.0002761	1e-06	0.0124	2e-05	0.008	0.0005	0.00015	1.5e-05	250
68482-07A	IT_BEMUT2	2021-07-23	12.8667	1.42438	0.0145298	0.421922	0.0118164	-0.003109	0.0029133	4.35475	0.0139903	0.0019939	0.000197	0.9953	0.0008003	1.46014	0.0104884	0.0280397	0.0050865	0.0119797	0.0012547	0.0238379	0.0016277	0.0065195	0.0001445	83.5183	4.30921	18.1815	1.04835	1.04836	2.10961e-17	NM-316M	0.0035237	9.7526e-07	4.13645	1.00051	0.000682	4e-06	0.0001	2e-06	0.0002761	1e-06	0.0124	2e-05	0.008	0.0005	0.00015	1.5e-05	250
68482-07B	IT_BEMUT2	2021-07-23	13.05	2.20514	0.0141715	0.673959	0.0118903	-0.00035	0.0027672	7.58109	0.0143663	0.0028172	0.0002025	0.9953	0.0008003	1.45118	0.0107199	0.0280397	0.0050865	0.0119797	0.0012547	0.0238379	0.0016277	0.006447	0.0001472	90.259	2.8577	19.0497	0.677691	0.677711	3.3698e-17	NM-316M	0.0035237	9.7526e-07	4.13707	1.00051	0.000682	4e-06	0.0001	2e-06	0.0002761	1e-06	0.0124	2e-05	0.008	0.0005	0.00015	1.5e-05	250
68482-08A	IT_BEMUT2	2021-07-23	13.2333	5.31111	0.020051	0.650167	0.0120126	0.0197503	0.002905	3.31667	0.0155054	0.0098257	0.000241	0.9953	0.0008003	1.44203	0.0110511	0.0280397	0.0050865	0.0119797	0.0012547	0.0238379	0.0016277	0.0063731	0.0001512	50.3843	1.40744	26.4225	0.874462	0.874492	3.25084e-17	NM-316M	0.0035237	9.7526e-07	4.1377	1.00051	0.000682	4e-06	0.0001	2e-06	0.0002761	1e-06	0.0124	2e-05	0.008	0.0005	0.00015	1.5e-05	250
68482-08B	IT_BEMUT2	2021-07-23	13.4333	9.87875	0.0156944	3.19762	0.0114158	0.085189	0.0028935	28.1522	0.0171227	0.0106843	0.0002368	0.9953	0.0008003	1.43255	0.0114863	0.0280397	0.0050865	0.0119797	0.0012547	0.0238379	0.0016277	0.0062964	0.0001568	91.2826	0.747408	18.1623	0.159055	0.159134	1.59881e-16	NM-316M	0.0035237	9.7526e-07	4.13835	1.00051	0.000682	4e-06	0.0001	2e-06	0.0002761	1e-06	0.0124	2e-05	0.008	0.0005	0.00015	1.5e-05	250
68482-09A	IT_BEMUT2	2021-07-23	13.6333	4.98272	0.0202553	1.11625	0.0115885	0.0352768	0.0029558	2.67681	0.0144755	0.0061316	0.0002297	0.9953	0.0008003	1.42293	0.0120132	0.0280397	0.0050865	0.0119797	0.0012547	0.0238379	0.0016277	0.0062187	0.0001636	67.9754	1.45129	19.4647	0.453233	0.453265	5.58124e-17	NM-316M	0.0035237	9.7526e-07	4.13902	1.00051	0.000682	4e-06	0.0001	2e-06	0.0002761	1e-06	0.0124	2e-05	0.008	0.0005	0.00015	1.5e-05	250
68482-09B	IT_BEMUT2	2021-07-23	13.8167	21.6312	0.0188893	7.2724	0.0127652	0.100122	0.0028661	38.1932	0.01868	0.0174843	0.0002777	0.9953	0.0008003	1.41394	0.0125738	0.0280397	0.0050865	0.0119797	0.0012547	0.0238379	0.0016277	0.006146	0.0001711	90.4954	0.402417	17.2956	0.08093	0.0810701	3.6362e-16	NM-316M	0.0035237	9.7526e-07	4.13964	1.00051	0.000682	4e-06	0.0001	2e-06	0.0002761	1e-06	0.0124	2e-05	0.008	0.0005	0.00015	1.5e-05	250
68482-10A	IT_BEMUT2	2021-07-23	14	3.96165	0.018095	1.23656	0.0121372	0.0180095	0.0030229	6.40397	0.0154098	0.0042271	0.000236	0.9953	0.0008003	1.40488	0.0131966	0.0280397	0.0050865	0.0119797	0.0012547	0.0238379	0.0016277	0.0060728	0.0001794	81.6142	1.86196	16.8055	0.408791	0.408817	6.18282e-17	NM-316M	0.0035237	9.7526e-07	4.14026	1.00051	0.000682	4e-06	0.0001	2e-06	0.0002761	1e-06	0.0124	2e-05	0.008	0.0005	0.00015	1.5e-05	250
68482-10B	IT_BEMUT2	2021-07-23	14.1833	9.92476	0.0173967	3.41706	0.0120399	0.0450596	0.0029759	21.2319	0.0151466	0.0090508	0.0002504	0.9953	0.0008003	1.39534	0.0139069	0.0280397	0.0050865	0.0119797	0.0012547	0.0238379	0.0016277	0.0059957	0.000189	90.4796	0.787288	16.8979	0.155252	0.155322	1.70853e-16	NM-316M	0.0035237	9.7526e-07	4.14092	1.00051	0.000682	4e-06	0.0001	2e-06	0.0002761	1e-06	0.0124	2e-05	0.008	0.0005	0.00015	1.5e-05	250
68482-11A	IT_BEMUT2	2021-07-23	14.4833	3.9653	0.0175869	0.312192	0.0118464	0.0052944	0.0029423	0.991948	0.0142661	0.009903	0.0002561	0.9953	0.0008003	1.38763	0.0135143	0.0280397	0.0050865	0.0119797	0.0012547	0.0238379	0.0016277	0.0059759	0.0001836	28.1969	1.96514	22.9912	1.81209	1.8121	1.56096e-17	NM-316M	0.0035237	9.7526e-07	4.14193	1.00051	0.000682	4e-06	0.0001	2e-06	0.0002761	1e-06	0.0124	2e-05	0.008	0.0005	0.00015	1.5e-05	250
68482-11B	IT_BEMUT2	2021-07-23	14.6667	3.77048	0.016066	1.22898	0.0120694	0.0184339	0.0029823	11.0906	0.0160256	0.0051372	0.0002329	0.9953	0.0008003	1.38541	0.0127813	0.0280397	0.0050865	0.0119797	0.0012547	0.0238379	0.0016277	0.0059998	0.0001735	83.6957	1.91505	16.5468	0.404679	0.404705	6.14489e-17	NM-316M	0.0035237	9.7526e-07	4.14255	1.00051	0.000682	4e-06	0.0001	2e-06	0.0002761	1e-06	0.0124	2e-05	0.008	0.0005	0.00015	1.5e-05	250
68482-12A	IT_BEMUT2	2021-07-23	14.8667	3.44163	0.0159294	0.915556	0.0105936	0.0297721	0.0027755	2.38477	0.0140198	0.0036639	0.0002202	0.9953	0.0008003	1.38304	0.0120921	0.0280397	0.0050865	0.0119797	0.0012547	0.0238379	0.0016277	0.0060252	0.0001638	74.1565	1.98111	17.8863	0.511972	0.511996	4.57778e-17	NM-316M	0.0035237	9.7526e-07	4.14321	1.00051	0.000682	4e-06	0.0001	2e-06	0.0002761	1e-06	0.0124	2e-05	0.008	0.0005	0.00015	1.5e-05	250
68482-12B	IT_BEMUT2	2021-07-23	15.05	3.42257	0.0155245	1.11139	0.0112316	0.0127647	0.002942	6.52191	0.0141796	0.0035059	0.0002135	0.9953	0.0008003	1.38066	0.011518	0.0280397	0.0050865	0.0119797	0.0012547	0.0238379	0.0016277	0.0060506	0.0001555	85.2372	1.9436	16.877	0.412478	0.412504	5.55696e-17	NM-316M	0.0035237	9.7526e-07	4.14387	1.00051	0.000682	4e-06	0.0001	2e-06	0.0002761	1e-06	0.0124	2e-05	0.008	0.0005	0.00015	1.5e-05	250
68482-13A	IT_BEMUT2	2021-07-23	15.25	4.23027	0.016373	0.885682	0.0117482	0.0106725	0.0029534	7.63568	0.0147805	0.0074119	0.0002279	0.9953	0.0008003	1.37827	0.0110715	0.0280397	0.0050865	0.0119797	0.0012547	0.0238379	0.0016277	0.0060763	0.0001488	62.8878	1.66016	19.3537	0.564867	0.564892	4.42841e-17	NM-316M	0.0035237	9.7526e-07	4.14454	1.00051	0.000682	4e-06	0.0001	2e-06	0.0002761	1e-06	0.0124	2e-05	0.008	0.0005	0.00015	1.5e-05	250
68482-13B	IT_BEMUT2	2021-07-23	15.45	4.79737	0.0417259	0.47479	0.0129022	0.0056617	0.002956	0.986234	0.0142574	0.011929	0.0002416	0.9953	0.0008003	1.37589	0.0107787	0.0280397	0.0050865	0.0119797	0.0012547	0.0238379	0.0016277	0.0061018	0.000144	28.1402	1.7426	18.26	1.21937	1.21938	2.37395e-17	NM-316M	0.0035237	9.7526e-07	4.1452	1.00051	0.000682	4e-06	0.0001	2e-06	0.0002761	1e-06	0.0124	2e-05	0.008	0.0005	0.00015	1.5e-05	250
68482-14A	IT_BEMUT2	2021-07-23	15.6333	5.39547	0.0253129	0.555968	0.0118899	0.0190804	0.0030313	1.63982	0.0149865	0.0105192	0.0002253	0.9953	0.0008003	1.37352	0.0106468	0.0280397	0.0050865	0.0119797	0.0012547	0.0238379	0.0016277	0.0061272	0.0001413	44.829	1.33806	27.8812	1.00905	1.00908	2.77984e-17	NM-316M	0.0035237	9.7526e-07	4.14587	1.00051	0.000682	4e-06	0.0001	2e-06	0.0002761	1e-06	0.0124	2e-05	0.008	0.0005	0.00015	1.5e-05	250
68482-14B	IT_BEMUT2	2021-07-23	15.8333	7.5583	0.0171145	2.44866	0.011647	0.0314786	0.0030082	27.0747	0.0154491	0.0097842	0.0002256	0.9953	0.0008003	1.37122	0.0106781	0.0280397	0.0050865	0.0119797	0.0012547	0.0238379	0.0016277	0.0061519	0.0001406	90.9486	0.942563	18.1083	0.20173	0.201791	1.22433e-16	NM-316M	0.0035237	9.7526e-07	4.14651	1.00051	0.000682	4e-06	0.0001	2e-06	0.0002761	1e-06	0.0124	2e-05	0.008	0.0005	0.00015	1.5e-05	250
68482-15A	IT_BEMUT2	2021-07-23	16.0167	2.92952	0.0157642	0.478584	0.0110404	0.0091346	0.0028853	4.87432	0.0155887	0.0064405	0.0002261	0.9953	0.0008003	1.36899	0.0108562	0.0280397	0.0050865	0.0119797	0.0012547	0.0238379	0.0016277	0.0061757	0.000142	48.5447	2.36169	19.1749	1.02375	1.02376	2.39292e-17	NM-316M	0.0035237	9.7526e-07	4.14713	1.00051	0.000682	4e-06	0.0001	2e-06	0.0002761	1e-06	0.0124	2e-05	0.008	0.0005	0.00015	1.5e-05	250
68482-15B	IT_BEMUT2	2021-07-23	16.1833	8.00753	0.0155033	2.45966	0.0116624	0.0345087	0.0029752	32.3993	0.0167415	0.0130694	0.0002387	0.9953	0.0008003	1.36677	0.0111716	0.0280397	0.0050865	0.0119797	0.0012547	0.0238379	0.0016277	0.0061995	0.0001452	84.7438	0.927062	17.8255	0.209079	0.209137	1.22983e-16	NM-316M	0.0035237	9.7526e-07	4.14775	1.00051	0.000682	4e-06	0.0001	2e-06	0.0002761	1e-06	0.0124	2e-05	0.008	0.0005	0.00015	1.5e-05	250
68482-16A	IT_BEMUT2	2021-07-23	16.3667	6.33675	0.0166786	1.98651	0.0124363	0.0608692	0.00303	4.98659	0.0145002	0.0042805	0.0002153	0.9953	0.0008003	1.36454	0.0116156	0.0280397	0.0050865	0.0119797	0.0012547	0.0238379	0.0016277	0.0062234	0.0001502	86.4439	1.06578	17.6862	0.239133	0.239183	9.93256e-17	NM-316M	0.0035237	9.7526e-07	4.14838	1.00051	0.000682	4e-06	0.0001	2e-06	0.0002761	1e-06	0.0124	2e-05	0.008	0.0005	0.00015	1.5e-05	250
68482-16B	IT_BEMUT2	2021-07-23	16.55	18.5029	0.017622	6.70118	0.0123528	0.0859762	0.0026431	38.6019	0.0170397	0.0122043	0.0002465	0.9953	0.0008003	1.36231	0.012174	0.0280397	0.0050865	0.0119797	0.0012547	0.0238379	0.0016277	0.0062473	0.0001568	97.5228	0.422122	17.3046	0.0793709	0.0795139	3.35059e-16	NM-316M	0.0035237	9.7526e-07	4.149	1.00051	0.000682	4e-06	0.0001	2e-06	0.0002761	1e-06	0.0124	2e-05	0.008	0.0005	0.00015	1.5e-05	250
68482-17A	IT_BEMUT2	2021-07-23	16.7333	1.95562	0.016742	0.500125	0.0117488	0.0022804	0.0030207	4.02768	0.0156809	0.0033055	0.0002175	0.9953	0.0008003	1.36008	0.0128305	0.0280397	0.0050865	0.0119797	0.0012547	0.0238379	0.0016277	0.0062712	0.0001648	66.78	3.45228	16.824	0.941485	0.941496	2.50063e-17	NM-316M	0.0035237	9.7526e-07	4.14962	1.00051	0.000682	4e-06	0.0001	2e-06	0.0002761	1e-06	0.0124	2e-05	0.008	0.0005	0.00015	1.5e-05	250
68482-17B	IT_BEMUT2	2021-07-23	16.9167	7.51618	0.0170822	2.50507	0.0116593	0.0265608	0.0029728	21.5511	0.0165506	0.0087507	0.0002436	0.9953	0.0008003	1.35786	0.0135702	0.0280397	0.0050865	0.0119797	0.0012547	0.0238379	0.0016277	0.0062951	0.0001739	88.9571	1.01169	17.1905	0.206869	0.206923	1.25253e-16	NM-316M	0.0035237	9.7526e-07	4.15024	1.00051	0.000682	4e-06	0.0001	2e-06	0.0002761	1e-06	0.0124	2e-05	0.008	0.0005	0.00015	1.5e-05	250
68482-18A	IT_BEMUT2	2021-07-23	17.1	12.7895	0.0238251	1.05481	0.011678	0.0365011	0.0028793	4.54425	0.015408	0.0297438	0.0003211	0.9953	0.0008003	1.35563	0.014381	0.0280397	0.0050865	0.0119797	0.0012547	0.0238379	0.0016277	0.0063189	0.0001841	34.1374	0.768166	26.5653	0.66022	0.660261	5.27405e-17	NM-316M	0.0035237	9.7526e-07	4.15087	1.00051	0.000682	4e-06	0.0001	2e-06	0.0002761	1e-06	0.0124	2e-05	0.008	0.0005	0.00015	1.5e-05	250
68482-18B	IT_BEMUT2	2021-07-23	17.3	13.5928	0.0192386	3.82643	0.0106557	0.0638928	0.0028495	34.9088	0.0166909	0.0192368	0.0002821	0.9953	0.0008003	1.35324	0.0153189	0.0280397	0.0050865	0.0119797	0.0012547	0.0238379	0.0016277	0.0063446	0.000196	79.0891	0.645478	18.1046	0.153372	0.153453	1.91321e-16	NM-316M	0.0035237	9.7526e-07	4.15154	1.00051	0.000682	4e-06	0.0001	2e-06	0.0002761	1e-06	0.0124	2e-05	0.008	0.0005	0.00015	1.5e-05	250
68482-19A	IT_BEMUT2	2021-07-23	17.6	1.10278	0.0175979	0.325016	0.0122991	0.0025616	0.0028924	3.21226	0.0146019	0.0016732	0.0002322	0.9953	0.0008003	1.34505	0.0148595	0.0280397	0.0050865	0.0119797	0.0012547	0.0238379	0.0016277	0.0063496	0.00019	78.8738	6.56311	17.2565	1.54853	1.54854	1.62508e-17	NM-316M	0.0035237	9.7526e-07	4.15255	1.00051	0.000682	4e-06	0.0001	2e-06	0.0002761	1e-06	0.0124	2e-05	0.008	0.0005	0.00015	1.5e-05	250
68482-19B	IT_BEMUT2	2021-07-23	17.7833	3.79647	0.0167584	1.2485	0.0119605	0.0182528	0.0030839	13.1649	0.0155838	0.0049043	0.0002342	0.9953	0.0008003	1.33829	0.0139416	0.0280397	0.0050865	0.0119797	0.0012547	0.0238379	0.0016277	0.0063402	0.0001779	90.0939	1.92544	17.6667	0.405071	0.4051	6.24251e-17	NM-316M	0.0035237	9.7526e-07	4.15317	1.00051	0.000682	4e-06	0.0001	2e-06	0.0002761	1e-06	0.0124	2e-05	0.008	0.0005	0.00015	1.5e-05	250
68482-20A	IT_BEMUT2	2021-07-23	17.9667	3.87639	0.017445	0.975544	0.0117316	0.0336961	0.0028771	3.47285	0.0154075	0.0039554	0.0002268	0.9953	0.0008003	1.33155	0.0131332	0.0280397	0.0050865	0.0119797	0.0012547	0.0238379	0.0016277	0.0063308	0.0001669	77.1291	1.82436	19.6704	0.512165	0.512193	4.87772e-17	NM-316M	0.0035237	9.7526e-07	4.1538	1.00051	0.000682	4e-06	0.0001	2e-06	0.0002761	1e-06	0.0124	2e-05	0.008	0.0005	0.00015	1.5e-05	250
68482-20B	IT_BEMUT2	2021-07-23	18.15	7.31192	0.0158704	2.52361	0.0118607	0.0312811	0.002833	18.6881	0.0156837	0.0067001	0.0002281	0.9953	0.0008003	1.32483	0.0124539	0.0280397	0.0050865	0.0119797	0.0012547	0.0238379	0.0016277	0.0063214	0.0001572	93.7566	0.974826	17.4786	0.195103	0.195163	1.26181e-16	NM-316M	0.0035237	9.7526e-07	4.15442	1.00051	0.000682	4e-06	0.0001	2e-06	0.0002761	1e-06	0.0124	2e-05	0.008	0.0005	0.00015	1.5e-05	250
68482-21A	IT_BEMUT2	2021-07-23	18.3167	12.9229	0.0194884	3.35984	0.0128166	0.171038	0.0029067	3.96343	0.0146015	0.0104256	0.0002302	0.9953	0.0008003	1.31809	0.0119215	0.0280397	0.0050865	0.0119797	0.0012547	0.0238379	0.0016277	0.006312	0.000149	78.6513	0.561927	19.3847	0.153536	0.153629	1.67992e-16	NM-316M	0.0035237	9.7526e-07	4.15504	1.00051	0.000682	4e-06	0.0001	2e-06	0.0002761	1e-06	0.0124	2e-05	0.008	0.0005	0.00015	1.5e-05	250
68482-21B	IT_BEMUT2	2021-07-23	18.5	16.1827	0.0171829	5.62309	0.0124057	0.104758	0.0028795	31.5778	0.0173051	0.0114887	0.000234	0.9953	0.0008003	1.31136	0.0115592	0.0280397	0.0050865	0.0119797	0.0012547	0.0238379	0.0016277	0.0063026	0.0001426	94.9339	0.457356	17.5567	0.0907602	0.090889	2.81155e-16	NM-316M	0.0035237	9.7526e-07	4.15567	1.00051	0.000682	4e-06	0.0001	2e-06	0.0002761	1e-06	0.0124	2e-05	0.008	0.0005	0.00015	1.5e-05	250
68482-22A	IT_BEMUT2	2021-07-23	18.6833	3.40025	0.0158329	0.736884	0.0114419	0.0133831	0.0029882	2.5435	0.0157704	0.0047159	0.000207	0.9953	0.0008003	1.3046	0.0113819	0.0280397	0.0050865	0.0119797	0.0012547	0.0238379	0.0016277	0.0062932	0.0001382	65.0623	1.88674	19.2749	0.625074	0.625096	3.68442e-17	NM-316M	0.0035237	9.7526e-07	4.15629	1.00051	0.000682	4e-06	0.0001	2e-06	0.0002761	1e-06	0.0124	2e-05	0.008	0.0005	0.00015	1.5e-05	250
68482-22B	IT_BEMUT2	2021-07-23	18.8667	24.0106	0.0165169	8.47376	0.0117098	0.107856	0.002949	56.9175	0.0193707	0.0195787	0.0002524	0.9953	0.0008003	1.29785	0.0114002	0.0280397	0.0050865	0.0119797	0.0012547	0.0238379	0.0016277	0.0062838	0.0001361	95.2306	0.334229	17.3533	0.0640465	0.0642246	4.23688e-16	NM-316M	0.0035237	9.7526e-07	4.15692	1.00051	0.000682	4e-06	0.0001	2e-06	0.0002761	1e-06	0.0124	2e-05	0.008	0.0005	0.00015	1.5e-05	250
68482-23A	IT_BEMUT2	2021-07-23	19.05	5.08618	0.0160921	1.28337	0.0122875	0.0214019	0.0030226	11.5199	0.0146262	0.0081406	0.00022	0.9953	0.0008003	1.29106	0.0116147	0.0280397	0.0050865	0.0119797	0.0012547	0.0238379	0.0016277	0.0062744	0.0001364	71.1274	1.34047	18.1669	0.378527	0.37856	6.41686e-17	NM-316M	0.0035237	9.7526e-07	4.15755	1.00051	0.000682	4e-06	0.0001	2e-06	0.0002761	1e-06	0.0124	2e-05	0.008	0.0005	0.00015	1.5e-05	250
68482-23B	IT_BEMUT2	2021-07-23	19.2333	6.26687	0.0160289	1.63862	0.0115951	0.0234894	0.0028	16.1558	0.0164409	0.0096396	0.000232	0.9953	0.0008003	1.28434	0.0120102	0.0280397	0.0050865	0.0119797	0.0012547	0.0238379	0.0016277	0.006265	0.000139	75.5289	1.145	18.6239	0.306877	0.30692	8.19308e-17	NM-316M	0.0035237	9.7526e-07	4.15817	1.00051	0.000682	4e-06	0.0001	2e-06	0.0002761	1e-06	0.0124	2e-05	0.008	0.0005	0.00015	1.5e-05	250
68482-24A	IT_BEMUT2	2021-07-23	19.4167	1.87171	0.0179379	0.315168	0.0117548	0.0032652	0.0029667	2.23199	0.0154381	0.0032408	0.0002079	0.9953	0.0008003	1.27758	0.0125746	0.0280397	0.0050865	0.0119797	0.0012547	0.0238379	0.0016277	0.0062556	0.0001438	58.5057	3.47008	22.3526	1.54518	1.54519	1.57584e-17	NM-316M	0.0035237	9.7526e-07	4.1588	1.00051	0.000682	4e-06	0.0001	2e-06	0.0002761	1e-06	0.0124	2e-05	0.008	0.0005	0.00015	1.5e-05	250
68482-24B	IT_BEMUT2	2021-07-23	19.6	3.94823	0.0168497	1.15326	0.0117327	0.0212471	0.0030063	12.4611	0.0162152	0.0057881	0.0002184	0.9953	0.0008003	1.27086	0.01328	0.0280397	0.0050865	0.0119797	0.0012547	0.0238379	0.0016277	0.0062462	0.0001506	82.3934	1.73225	18.196	0.416581	0.416611	5.76633e-17	NM-316M	0.0035237	9.7526e-07	4.15942	1.00051	0.000682	4e-06	0.0001	2e-06	0.0002761	1e-06	0.0124	2e-05	0.008	0.0005	0.00015	1.5e-05	250
68482-25A	IT_BEMUT2	2021-07-23	19.7833	1.59045	0.0186136	0.177059	0.01197	0.0052913	0.0029704	0.806463	0.0148051	0.0029393	0.0002147	0.9953	0.0008003	1.26396	0.0141308	0.0280397	0.0050865	0.0119797	0.0012547	0.0238379	0.0016277	0.0062366	0.0001594	49.4856	4.20167	28.5121	3.05866	3.05867	8.85293e-18	NM-316M	0.0035237	9.7526e-07	4.16006	1.00051	0.000682	4e-06	0.0001	2e-06	0.0002761	1e-06	0.0124	2e-05	0.008	0.0005	0.00015	1.5e-05	250
68482-25B	IT_BEMUT2	2021-07-23	19.9667	3.20585	0.0179238	1.04511	0.0122359	0.0156263	0.0029903	12.8267	0.0154749	0.0046922	0.0002306	0.9953	0.0008003	1.25722	0.0150663	0.0280397	0.0050865	0.0119797	0.0012547	0.0238379	0.0016277	0.0062272	0.0001695	89.3666	2.26362	17.6989	0.482498	0.482523	5.22557e-17	NM-316M	0.0035237	9.7526e-07	4.16068	1.00051	0.000682	4e-06	0.0001	2e-06	0.0002761	1e-06	0.0124	2e-05	0.008	0.0005	0.00015	1.5e-05	250
--- Atmospheric argon ratios and discrimination ---
(40Ar/36Ar)atm	295.5 ± 0.1
(40Ar/38Ar)atm	1575 ± 2
Source of spectrometer discrimination value and error	Data file
Source of spectrometer sensitivity value and error	Saved with run
--- Source of J and use of J Adjustment Table ---
Use J saved with run	FALSE
J adjustment table useage	Multiply times J
--- Minor irradiation parameters (see also Irradiation Data File) ---
(38Ar/37Ar)Ca	0.0000196 ± 8.160000e-7
(38Ar/39Ar)K	0.0122 ± 0.000027
P(36Cl/38Cl)	295.5 ± 0
--- Decay constants ---
Lambda 40K epsilon	5.463000e-10 ± 5.810000e-11
Lambda 40K Beta	0 ± 4.962000e-10
Lambda 37Ar	0.01975 ± 5.463000e-10
Lambda 39Ar	7.068000e-6 ± 5.530500e-10
Lambda 36Cl	6.308000e-9 ± 5.543000e-10
--- Calculation options ---
Normalize gain	FALSE
Use volume fraction delivered to ms to normalize gain	FALSE
Always calculate without ratios	TRUE
Calc. %40Ar* as %40*/(40*+40Atm)	TRUE
Number of trials in Monte Carlo sim.	1
37Ar/39Ar calculation	Normal
H35Cl Correction	FALSE
--- Isotope curve fitting ---
Parabolic vs. Linear probability cutoff	0.05
Error envelope as 1 or 2 sigma	1
Delete outliers within cycles before fit	FALSE
Average cycles before fit	FALSE
Delete outliers after fit	TRUE
Number of iterations of deleting outliers after fit	1
Cutoff for detecting outliers, sigma	3
Method of centroid location is	mean
--- Files ---
Irradiation data file	Macintosh HD:Users:matthewheizler:KAr:Aux Data:J Adjustment Table
J Adjustment table	Macintosh HD:Users:matthewheizler:KAr:Aux Data:J Adjustment Table
[truncated: 3 more columns]
