# Supplementary material for: Large-magnitude (VEI ≥ 7) ‘wet’ explosive silicic eruption preserved a Lower Miocene habitat at the Ipolytarnóc Fossil Site, North Hungary
Source: Sci Rep. 2022 Jun 13;12:9743. doi: 10.1038/s41598-022-13586-3 (PMC9192734; doi:10.1038/s41598-022-13586-3)
Supplement: Supplementary file 11 — Supplementary Information 4D. [file 41598_2022_13586_MOESM11_ESM.xlsx]

## Sheet: Sanidine ratio data
Single crystal sanidine argon ratio data
	ID	40Ar/39Ar	37Ar/39Ar	36Ar/39Ar	39ArK	K/Ca	40Ar*	Age	±1s
				(x 10-3)	(x 10-15 mol)		(%)	(Ma)	(Ma)
	EGE_HOM_1, Sanidine, J=0.0035174±0.03%, IC=0.990485±0.0008532, NM-316M, Lab#=68480
x	10	4.16518	0.280787	4.9635	6.98881	1.81705	65.2831	17.3943	0.0329682
x	06	3.28706	0.0547484	1.8022	0.303095	9.31907	83.9093	17.6308	0.129364
x	14	3.04935	0.063819	0.9436	0.892341	7.99455	91.0172	17.7375	0.0502221
x	20	3.56083	2.84701	3.4318	0.482234	0.179207	77.996	17.7898	0.101338
x	07	3.02985	0.0061131	0.7358	3.44664	83.4608	92.8206	17.9712	0.019457
	04	2.83842	0.0071425	0.0672	8.40255	71.4321	99.3185	18.0109	0.0067788
	05	2.93519	0.0080647	0.3873	13.3141	63.2639	96.1131	18.0255	0.0080309
	13	2.83273	0.0067429	0.0353	9.58477	75.6654	99.6499	18.0345	0.0058426
	16	2.84187	0.0061512	0.0644	4.27035	82.9438	99.3456	18.0376	0.0090243
	03	2.84687	0.0058595	0.0784	11.3493	87.073	99.2004	18.043	0.0060257
	01	2.91645	0.0082748	0.3144	12.4546	61.6576	96.8288	18.0434	0.0074274
	11	2.84205	0.0068283	0.0538	6.01441	74.719	99.4579	18.0591	0.007236
	12	2.86176	0.0066621	0.1197	5.74162	76.5831	98.7799	18.0607	0.0090341
	02	2.83797	0.005872	0.0348	6.0571	86.8876	99.6536	18.0685	0.0074573
	18	2.8495	0.0060669	0.0725	12.6531	84.0963	99.263	18.071	0.0055177
	08	2.86155	0.006234	0.1081	9.92802	81.8422	98.8982	18.0809	0.0062918
	19	2.84447	0.006551	0.0497	8.66963	77.8819	99.5004	18.0821	0.0066182
	17	2.87243	0.0061501	0.1434	3.8713	82.9587	98.5379	18.0837	0.0112221
	09	2.85259	0.0058829	0.0727	7.08497	86.7266	99.2617	18.0903	0.0066962
	Mean age ± 1s		n=14	MSWD=12.2				18.0565	0.00854599
	Notes:
	Isotopic ratios corrected for blank, radioactive decay, and mass discrimination, not corrected for interfering reactions.
	Errors quoted for individual analyses include analytical error only, without interfering reaction or J uncertainties.
	Mean age is weighted mean age of Taylor (1982). Mean age error is weighted error
	of the mean (Taylor, 1982), multiplied by the root of the MSWD where MSWD>1, and also
	incorporates uncertainty in J factors and irradiation correction uncertainties.
	Isotopic abundances after Steiger and Jäger (1977).
	x preceding sample ID denotes analyses excluded from mean age calculations.
	Ages calculated relative to FC-2 Fish Canyon Tuff sanidine interlaboratory standard at 28.201 Ma
	Decay Constant (LambdaK (total)) = 5.463e-10/a
	Correction factors:
	(39Ar/37Ar)Ca = 0.000682 ± 0.000004
	(36Ar/37Ar)Ca = 0.0002761 ± 0.0000010
	(38Ar/39Ar)K = 0.0124±0.0002
	(40Ar/39Ar)K = 0.008 ± 0.0005

## Sheet: Sanidine intensity data
Sanidine single crystal laser fusion intensity data
				Argon intensities (fA) ±1s										Detector calibration		Blank values (fA) ±1s										% radiogenic±1s		Age data±1s							Isotope decay factors		Interferring reaction correction factors±1s
Run_ID	Sample	Run_Date	Run_Hour	Ar40_	Ar40_Er	Ar39_	Ar39_	Ar38_	Ar38_Er	Ar37_	Ar37_Er	Ar36_	Ar36_Er	Ar36_ICFactor	Ar36_ICFactorEr	Ar40_Bkgd	Ar40_BkgdEr	Ar39_Bkgd	Ar39_BkgdEr	Ar38_Bkgd	Ar38_BkgdEr	Ar37_Bkgd	Ar37_BkgdEr	Ar36_Bkgd	Ar36_BkgdEr	PctAr40Rad	PctAr40Rad_Er	Age	Age_Er	Age_Er_with_J_er	Ar39_Moles	Irrad	J	J_Er	37_Decay	39_Decay	Ca_39_Over_37	Ca_39_Over_37_Er	Ca_38_Over_37	Ca_38_Over_37_Er	Ca_36_Over_37	Ca_36_Over_37_Er	K_38_Over_39	K_38_Over_39_Er	K_40_Over_39	K_40_Over_39_Er	K_37_Over_39	K_37_Over_39_Er	P36Cl_Over_38Cl
68480-01	EGE_HOM_1	2021-06-13	10.8833	726.467	0.0509414	249.093	0.0375087	3.46437	0.0090901	2.0612	0.0115439	0.0783244	0.0007928	0.990485	0.0008532	0.885909	0.0150243	0.0203906	0.0022705	0.0083292	0.0066821	0.0207343	0.0007239	0.0047544	0.0001783	96.8288	0.0414014	18.0434	0.0074274	0.0092474	1.24546e-14	NM-316M	0.0035174	1.0792e-06	1.87423	1.00022	0.000682	4e-06	0.0001	2e-06	0.0002761	1e-06	0.0124	2e-05	0.008	0.0005	0.00015	1.5e-05	250
68480-02	EGE_HOM_1	2021-06-13	10.9667	343.798	0.0357043	121.142	0.024313	1.52602	0.0086894	0.711348	0.0139641	0.0042116	0.0003452	0.990485	0.0008532	0.886581	0.016189	0.0203906	0.0022705	0.0083292	0.0066821	0.0207343	0.0007239	0.0047974	0.0001927	99.6536	0.0415184	18.0685	0.0074573	0.0092759	6.05712e-15	NM-316M	0.0035174	1.0792e-06	1.87437	1.00022	0.000682	4e-06	0.0001	2e-06	0.0002761	1e-06	0.0124	2e-05	0.008	0.0005	0.00015	1.5e-05	250
68480-03	EGE_HOM_1	2021-06-13	11.1667	646.205	0.0510218	226.988	0.0362623	2.83022	0.0092474	1.33003	0.0125883	0.0177958	0.0004792	0.990485	0.0008532	0.889278	0.0170799	0.0203906	0.0022705	0.0083292	0.0066821	0.0207343	0.0007239	0.0048474	0.0002035	99.2004	0.0349678	18.043	0.0060257	0.0081643	1.13494e-14	NM-316M	0.0035174	1.0792e-06	1.87467	1.00022	0.000682	4e-06	0.0001	2e-06	0.0002761	1e-06	0.0124	2e-05	0.008	0.0005	0.00015	1.5e-05	250
68480-04	EGE_HOM_1	2021-06-13	11.2667	477.001	0.0420099	168.052	0.0316334	2.18782	0.0090364	1.20032	0.0131321	0.0112999	0.0004165	0.990485	0.0008532	0.891289	0.0165171	0.0203906	0.0022705	0.0083292	0.0066821	0.0207343	0.0007239	0.0048487	0.0001968	99.3185	0.0380041	18.0109	0.0067788	0.0087287	8.40258e-15	NM-316M	0.0035174	1.0792e-06	1.87482	1.00022	0.000682	4e-06	0.0001	2e-06	0.0002761	1e-06	0.0124	2e-05	0.008	0.0005	0.00015	1.5e-05	250
68480-05	EGE_HOM_1	2021-06-13	11.35	781.592	0.0634542	266.283	0.0333827	3.72022	0.0092667	2.1475	0.0116611	0.103131	0.0009683	0.990485	0.0008532	0.893287	0.0159744	0.0203906	0.0022705	0.0083292	0.0066821	0.0207343	0.0007239	0.0048501	0.0001902	96.1131	0.0451278	18.0255	0.0080309	0.0097357	1.33141e-14	NM-316M	0.0035174	1.0792e-06	1.87496	1.00022	0.000682	4e-06	0.0001	2e-06	0.0002761	1e-06	0.0124	2e-05	0.008	0.0005	0.00015	1.5e-05	250
68480-06	EGE_HOM_1	2021-06-13	11.45	19.9266	0.0202527	6.06213	0.0134365	0.262413	0.0087683	0.331892	0.012144	0.0109249	0.0003907	0.990485	0.0008532	0.895285	0.0154503	0.0203906	0.0022705	0.0083292	0.0066821	0.0207343	0.0007239	0.0048515	0.0001839	83.9093	0.596149	17.6308	0.129364	0.129476	3.03106e-16	NM-316M	0.0035174	1.0792e-06	1.87511	1.00022	0.000682	4e-06	0.0001	2e-06	0.0002761	1e-06	0.0124	2e-05	0.008	0.0005	0.00015	1.5e-05	250
68480-07	EGE_HOM_1	2021-06-13	11.8	208.857	0.0309721	68.9331	0.0207694	0.865599	0.0084708	0.421393	0.012304	0.0507228	0.0006657	0.990485	0.0008532	0.902869	0.0136672	0.0203906	0.0022705	0.0083292	0.0066821	0.0207343	0.0007239	0.0048567	0.0001618	92.8206	0.0991888	17.9712	0.019457	0.0202159	3.44665e-15	NM-316M	0.0035174	1.0792e-06	1.87565	1.00022	0.000682	4e-06	0.0001	2e-06	0.0002761	1e-06	0.0124	2e-05	0.008	0.0005	0.00015	1.5e-05	250
68480-08	EGE_HOM_1	2021-06-13	11.9	568.193	0.0480949	198.561	0.0293723	2.48701	0.0087041	1.23782	0.0130585	0.0214602	0.0004703	0.990485	0.0008532	0.904968	0.013243	0.0203906	0.0022705	0.0083292	0.0066821	0.0207343	0.0007239	0.0048582	0.0001563	98.8982	0.0367642	18.0809	0.0062918	0.0083702	9.92806e-15	NM-316M	0.0035174	1.0792e-06	1.8758	1.00022	0.000682	4e-06	0.0001	2e-06	0.0002761	1e-06	0.0124	2e-05	0.008	0.0005	0.00015	1.5e-05	250
68480-09	EGE_HOM_1	2021-06-13	12	404.212	0.0394971	141.7	0.0241356	1.75883	0.008571	0.833611	0.01292	0.0102952	0.0003533	0.990485	0.0008532	0.906984	0.0128694	0.0203906	0.0022705	0.0083292	0.0066821	0.0207343	0.0007239	0.0048596	0.0001515	99.2617	0.0384044	18.0903	0.0066962	0.0086801	7.085e-15	NM-316M	0.0035174	1.0792e-06	1.87595	1.00022	0.000682	4e-06	0.0001	2e-06	0.0002761	1e-06	0.0124	2e-05	0.008	0.0005	0.00015	1.5e-05	250
68480-10	EGE_HOM_1	2021-06-13	12.0833	582.304	0.128388	139.803	0.0320915	7.26856	0.0097026	39.2548	0.0260063	0.693915	0.0023759	0.990485	0.0008532	0.908995	0.0125328	0.0203906	0.0022705	0.0083292	0.0066821	0.0207343	0.0007239	0.004861	0.000147	65.2831	0.124498	17.3943	0.0329682	0.0333933	6.99015e-15	NM-316M	0.0035174	1.0792e-06	1.8761	1.00022	0.000682	4e-06	0.0001	2e-06	0.0002761	1e-06	0.0124	2e-05	0.008	0.0005	0.00015	1.5e-05	250
68480-11	EGE_HOM_1	2021-06-13	12.1833	341.867	0.0341187	120.289	0.0236312	1.5233	0.0092649	0.821363	0.013264	0.0064768	0.000328	0.990485	0.0008532	0.911011	0.0122344	0.0203906	0.0022705	0.0083292	0.0066821	0.0207343	0.0007239	0.0048624	0.0001429	99.4579	0.040334	18.0591	0.007236	0.0090972	6.01444e-15	NM-316M	0.0035174	1.0792e-06	1.87624	1.00022	0.000682	4e-06	0.0001	2e-06	0.0002761	1e-06	0.0124	2e-05	0.008	0.0005	0.00015	1.5e-05	250
68480-12	EGE_HOM_1	2021-06-13	12.2833	328.624	0.0377943	114.833	0.0273343	1.49802	0.0085116	0.765031	0.0123239	0.0137413	0.0004251	0.990485	0.0008532	0.913021	0.0119786	0.0203906	0.0022705	0.0083292	0.0066821	0.0207343	0.0007239	0.0048638	0.0001392	98.7799	0.0483614	18.0607	0.0090341	0.010584	5.74165e-15	NM-316M	0.0035174	1.0792e-06	1.87638	1.00022	0.000682	4e-06	0.0001	2e-06	0.0002761	1e-06	0.0124	2e-05	0.008	0.0005	0.00015	1.5e-05	250
68480-13	EGE_HOM_1	2021-06-13	12.3667	543.024	0.0490011	191.696	0.0293802	2.42872	0.0086484	1.29258	0.0114924	0.0067668	0.0003767	0.990485	0.0008532	0.915038	0.0117668	0.0203906	0.0022705	0.0083292	0.0066821	0.0207343	0.0007239	0.0048652	0.0001361	99.6499	0.0347899	18.0345	0.0058426	0.0080283	9.58481e-15	NM-316M	0.0035174	1.0792e-06	1.87653	1.00022	0.000682	4e-06	0.0001	2e-06	0.0002761	1e-06	0.0124	2e-05	0.008	0.0005	0.00015	1.5e-05	250
68480-14	EGE_HOM_1	2021-06-13	12.5833	54.4235	0.020826	17.8476	0.014651	0.749717	0.0090523	1.13902	0.0115343	0.0168411	0.0004488	0.990485	0.0008532	0.9196	0.011465	0.0203906	0.0022705	0.0083292	0.0066821	0.0207343	0.0007239	0.0048683	0.0001308	91.0172	0.250771	17.7375	0.0502221	0.0505133	8.92381e-16	NM-316M	0.0035174	1.0792e-06	1.87686	1.00022	0.000682	4e-06	0.0001	2e-06	0.0002761	1e-06	0.0124	2e-05	0.008	0.0005	0.00015	1.5e-05	250
68480-16	EGE_HOM_1	2021-06-13	12.7667	242.716	0.0333587	85.4074	0.0211971	1.06491	0.0082812	0.52536	0.0121805	0.005502	0.0003045	0.990485	0.0008532	0.923596	0.0114142	0.0203906	0.0022705	0.0083292	0.0066821	0.0207343	0.0007239	0.0048711	0.0001286	99.3456	0.0487652	18.0376	0.0090243	0.0105719	4.27037e-15	NM-316M	0.0035174	1.0792e-06	1.87715	1.00022	0.000682	4e-06	0.0001	2e-06	0.0002761	1e-06	0.0124	2e-05	0.008	0.0005	0.00015	1.5e-05	250
68480-17	EGE_HOM_1	2021-06-13	12.8667	222.402	0.0351935	77.4264	0.0211801	0.987677	0.0091048	0.476181	0.0115747	0.0111031	0.0003744	0.990485	0.0008532	0.925583	0.0114645	0.0203906	0.0022705	0.0083292	0.0066821	0.0207343	0.0007239	0.0048724	0.0001283	98.5379	0.0598817	18.0837	0.0112221	0.0125067	3.87132e-15	NM-316M	0.0035174	1.0792e-06	1.87729	1.00022	0.000682	4e-06	0.0001	2e-06	0.0002761	1e-06	0.0124	2e-05	0.008	0.0005	0.00015	1.5e-05	250
68480-18	EGE_HOM_1	2021-06-13	12.95	721.105	0.0585547	253.064	0.0367781	3.13469	0.0089879	1.53531	0.0128904	0.0183472	0.0004503	0.990485	0.0008532	0.927569	0.0115644	0.0203906	0.0022705	0.0083292	0.0066821	0.0207343	0.0007239	0.0048738	0.0001287	99.263	0.0329968	18.071	0.0055177	0.0078029	1.26532e-14	NM-316M	0.0035174	1.0792e-06	1.87743	1.00022	0.000682	4e-06	0.0001	2e-06	0.0002761	1e-06	0.0124	2e-05	0.008	0.0005	0.00015	1.5e-05	250
68480-19	EGE_HOM_1	2021-06-13	13.05	493.213	0.0433638	173.393	0.0295951	2.1617	0.0091145	1.1359	0.0133213	0.0086224	0.0004278	0.990485	0.0008532	0.929568	0.0117136	0.0203906	0.0022705	0.0083292	0.0066821	0.0207343	0.0007239	0.0048752	0.0001296	99.5004	0.0378674	18.0821	0.0066182	0.0086185	8.66968e-15	NM-316M	0.0035174	1.0792e-06	1.87758	1.00022	0.000682	4e-06	0.0001	2e-06	0.0002761	1e-06	0.0124	2e-05	0.008	0.0005	0.00015	1.5e-05	250
68480-20	EGE_HOM_1	2021-06-13	13.15	34.4099	0.0200115	9.66345	0.0139005	0.157668	0.0084708	27.5119	0.0240831	0.0331626	0.0004962	0.990485	0.0008532	0.93156	0.0119091	0.0203906	0.0022705	0.0083292	0.0066821	0.0207343	0.0007239	0.0048766	0.0001312	77.996	0.43451	17.7898	0.101338	0.101483	4.83172e-16	NM-316M	0.0035174	1.0792e-06	1.87772	1.00023	0.000682	4e-06	0.0001	2e-06	0.0002761	1e-06	0.0124	2e-05	0.008	0.0005	0.00015	1.5e-05	250
--- Atmospheric argon ratios and discrimination ---
(40Ar/36Ar)atm	295.5 ± 0.1
(40Ar/38Ar)atm	1575 ± 2
Source of spectrometer discrimination value and error	Data file
Source of spectrometer sensitivity value and error	Saved with run
--- Source of J and use of J Adjustment Table ---
Use J saved with run	FALSE
J adjustment table useage	Multiply times J
--- Minor irradiation parameters (see also Irradiation Data File) ---
(38Ar/37Ar)Ca	0.0000196 ± 8.160000e-7
(38Ar/39Ar)K	0.0122 ± 0.000027
P(36Cl/38Cl)	295.5 ± 0
--- Decay constants ---
Lambda 40K epsilon	5.463000e-10 ± 5.810000e-11
Lambda 40K Beta	0 ± 4.962000e-10
Lambda 37Ar	0.01975 ± 5.463000e-10
Lambda 39Ar	7.068000e-6 ± 5.530500e-10
Lambda 36Cl	6.308000e-9 ± 5.543000e-10
--- Calculation options ---
Normalize gain	FALSE
Use volume fraction delivered to ms to normalize gain	FALSE
Always calculate without ratios	TRUE
Calc. %40Ar* as %40*/(40*+40Atm)	TRUE
Number of trials in Monte Carlo sim.	1
37Ar/39Ar calculation	Normal
H35Cl Correction	FALSE
--- Isotope curve fitting ---
Parabolic vs. Linear probability cutoff	0.05
Error envelope as 1 or 2 sigma	1
Delete outliers within cycles before fit	FALSE
Average cycles before fit	FALSE
Delete outliers after fit	TRUE
Number of iterations of deleting outliers after fit	1
Cutoff for detecting outliers, sigma	3
Method of centroid location is	mean
--- Files ---
Irradiation data file	Macintosh HD:Users:matthewheizler:KAr:Aux Data:J Adjustment Table
J Adjustment table	Macintosh HD:Users:matthewheizler:KAr:Aux Data:J Adjustment Table
[truncated: 3 more columns]
